# Supplementary material for: Global burden of NAFLD 1990–2021 and projections to 2035: Results from the Global Burden of Disease study 2021
Source: PLoS One. 2025 Aug 22;20(8):e0330504. doi: 10.1371/journal.pone.0330504 (PMC12373163; doi:10.1371/journal.pone.0330504)
Supplement: S1 Table — (XLSX) [file pone.0330504.s001.xlsx]

## Sheet: ASIR
S1 Table. ASIR of NAFLD in 204 countries and territories in 2021.
location	sex	year	val	upper	lower
Afghanistan	Both	2021	921.19	999.155	841.92
Albania	Both	2021	577.365	629.021	529.435
Algeria	Both	2021	1020.34	1096.45	940.246
American Samoa	Both	2021	824.937	894.54	757.822
Andorra	Both	2021	382.249	414.182	348.236
Angola	Both	2021	450.004	491.686	407.188
Antigua and Barbuda	Both	2021	586.127	634.313	537.919
Argentina	Both	2021	376.174	410.725	342.952
Armenia	Both	2021	634.646	695.414	581.573
Australia	Both	2021	355.334	386.501	324.732
Austria	Both	2021	392.151	426.742	358.189
Azerbaijan	Both	2021	674.423	734.381	616.384
Bahrain	Both	2021	1097.48	1174.47	1015.78
Bangladesh	Both	2021	567.8	620.82	515.587
Barbados	Both	2021	597.187	646.306	548.464
Belarus	Both	2021	434.474	474.412	396.551
Belgium	Both	2021	376.636	413.551	342.973
Belize	Both	2021	691.311	754.865	633.907
Benin	Both	2021	598.567	653.153	543.738
Bermuda	Both	2021	630.068	684.109	577.54
Bhutan	Both	2021	591.197	645.179	539.406
Bolivia	Both	2021	529.412	574.939	485.152
Bosnia and Herzegovina	Both	2021	602.924	661.133	549.397
Botswana	Both	2021	623.406	679.51	568.277
Brazil	Both	2021	652.834	705.771	600.275
Brunei	Both	2021	489.303	535.129	443.734
Bulgaria	Both	2021	455.757	498.424	416.202
Burkina Faso	Both	2021	430.224	474.387	388.537
Burundi	Both	2021	487.877	532.931	442.165
Cambodia	Both	2021	507.473	554.509	463.209
Cameroon	Both	2021	616.545	675.499	559.774
Canada	Both	2021	311.206	341.151	284.539
Cape Verde	Both	2021	623.51	685.171	566.957
Central African Republic	Both	2021	441.168	486.353	398.311
Chad	Both	2021	499.723	547.694	456.426
Chile	Both	2021	412.022	450.169	374.713
China	Both	2021	621.726	677.75	566.289
Colombia	Both	2021	643.132	703.824	587.779
Comoros	Both	2021	668.513	732.848	607.248
Congo	Both	2021	460.182	502.531	417.653
Cook Islands	Both	2021	668.069	721.882	612.505
Costa Rica	Both	2021	641.593	698.954	587.438
Cote d'Ivoire	Both	2021	508.943	557.085	462.773
Croatia	Both	2021	451.925	494.562	410.092
Cuba	Both	2021	618.109	668.923	566.054
Cyprus	Both	2021	397.431	435.408	361.505
Czech Republic	Both	2021	402.972	436.549	366.129
Democratic Republic of the Congo	Both	2021	474.931	519.782	433.008
Denmark	Both	2021	317.258	346.955	288.439
Djibouti	Both	2021	563.714	615.794	512.914
Dominica	Both	2021	621.389	671.685	572.328
Dominican Republic	Both	2021	543.661	589.082	497.411
Ecuador	Both	2021	730.319	787.735	668.931
Egypt	Both	2021	1188.57	1268.67	1107.18
El Salvador	Both	2021	667.98	725.571	611.312
Equatorial Guinea	Both	2021	553.066	602.49	502.027
Eritrea	Both	2021	476.49	524.912	431.619
Estonia	Both	2021	406.017	443.786	371.855
Ethiopia	Both	2021	494.994	541.799	449.015
Federated States of Micronesia	Both	2021	665.195	717.855	610.577
Fiji	Both	2021	811.915	878.861	745.16
Finland	Both	2021	310.167	338.276	284.58
France	Both	2021	366.302	398.871	332.988
Gabon	Both	2021	531.865	582.578	482.411
Georgia	Both	2021	619.766	675.826	565.011
Germany	Both	2021	360.743	395.349	330.837
Ghana	Both	2021	585.918	643.176	534.471
Greece	Both	2021	388.173	422.979	354.64
Greenland	Both	2021	348.858	382.809	316.755
Grenada	Both	2021	585.19	635.638	535.744
Guam	Both	2021	655.396	710.277	603.42
Guatemala	Both	2021	688.395	751.952	630.419
Guinea	Both	2021	603.753	659.125	546.996
Guinea-Bissau	Both	2021	553.864	607.772	504.706
Guyana	Both	2021	577.762	627.628	528.966
Haiti	Both	2021	545.642	592.985	499.196
Honduras	Both	2021	717.366	775.496	655.728
Hungary	Both	2021	463.469	502.268	424.348
Iceland	Both	2021	381.938	414.246	348.037
India	Both	2021	555.44	605.705	505.048
Indonesia	Both	2021	694.357	755.745	635.076
Iran	Both	2021	1168.68	1251.01	1080.06
Iraq	Both	2021	1028.66	1106.49	951.299
Ireland	Both	2021	405.49	439.278	371.795
Israel	Both	2021	493.505	533.103	449.918
Italy	Both	2021	526.181	569.933	484.233
Jamaica	Both	2021	618.121	671.023	565.536
Japan	Both	2021	320.48	348.688	293.638
Jordan	Both	2021	1089.78	1168.07	1010.03
Kazakhstan	Both	2021	576.92	624.917	528.618
Kenya	Both	2021	596.332	650.633	542.928
Kiribati	Both	2021	751.493	815.068	688.816
Kuwait	Both	2021	1174.18	1257.53	1092.51
Kyrgyzstan	Both	2021	604.109	661.006	550.542
Laos	Both	2021	472.964	516.554	429.429
Latvia	Both	2021	401.788	436.566	369.361
Lebanon	Both	2021	1031.29	1111.87	951.191
Lesotho	Both	2021	575.084	631.868	523.57
Liberia	Both	2021	596.885	650.797	545.271
Libya	Both	2021	1104.12	1187.96	1018.85
Lithuania	Both	2021	387.842	421.618	352.624
Luxembourg	Both	2021	369.679	401.478	339.167
Macedonia	Both	2021	518.526	567.348	472.751
Madagascar	Both	2021	494.655	544.093	450.64
Malawi	Both	2021	570.11	627.195	514.898
Malaysia	Both	2021	770.222	838.026	704.017
Maldives	Both	2021	625.449	682.238	569.282
Mali	Both	2021	646.676	703.551	587.815
Malta	Both	2021	413.86	449.112	376.996
Marshall Islands	Both	2021	639.986	696.5	583.674
Mauritania	Both	2021	759.908	824.246	692.247
Mauritius	Both	2021	586.791	639.121	535.562
Mexico	Both	2021	686.234	743.547	631.277
Moldova	Both	2021	446.78	486.692	407.574
Mongolia	Both	2021	549.429	599.664	500.034
Montenegro	Both	2021	504.486	551.835	457.24
Morocco	Both	2021	1019.18	1098.5	939.75
Mozambique	Both	2021	485.191	533.232	440.077
Myanmar	Both	2021	633.456	693.275	579.165
Namibia	Both	2021	502.104	549.706	456.152
Nepal	Both	2021	503.027	552.39	458.378
Netherlands	Both	2021	357.012	387.78	324.011
New Zealand	Both	2021	376.634	411.161	344.707
Nicaragua	Both	2021	650.447	705.57	595.163
Niger	Both	2021	575.696	632.553	522.614
Nigeria	Both	2021	622.003	679.294	568.662
North Korea	Both	2021	547.087	597.173	495.606
Northern Mariana Islands	Both	2021	726.441	787.419	665.728
Norway	Both	2021	355.918	384.459	327.54
Oman	Both	2021	1083.84	1161.14	1005.42
Pakistan	Both	2021	628.586	683.077	572.068
Palestine	Both	2021	1013.28	1092.53	935.155
Panama	Both	2021	636.602	693.232	580.337
Papua New Guinea	Both	2021	554.53	603.284	506.815
Paraguay	Both	2021	524.313	569.497	479.789
Peru	Both	2021	527.266	571.447	487.214
Philippines	Both	2021	531.647	577.432	482.713
Poland	Both	2021	458.581	496.26	421.376
Portugal	Both	2021	443.665	484.251	403.833
Principality of Monaco	Both	2021	410.908	448.31	376.062
Puerto Rico	Both	2021	689.422	744.826	633.873
Qatar	Both	2021	1159.24	1237.34	1079.9
Republic of Nauru	Both	2021	642.194	704.086	584.863
Republic of Niue	Both	2021	692.254	749.641	636.525
Republic of Palau	Both	2021	707.095	771.302	651.426
Republic of San Marino	Both	2021	388.401	421.423	356.619
Romania	Both	2021	456.088	496.556	418.101
Russian Federation	Both	2021	482.64	522.658	443.574
Rwanda	Both	2021	421.875	462.126	383.136
Saint Kitts and Nevis	Both	2021	631.126	686.068	576.065
Saint Lucia	Both	2021	547.27	593.78	501.053
Saint Vincent and the Grenadines	Both	2021	590.366	641.59	541.288
Samoa	Both	2021	648.323	703.078	594.768
Sao Tome and Principe	Both	2021	595.267	654.347	541.873
Saudi Arabia	Both	2021	1133.83	1210.88	1046.77
Senegal	Both	2021	686.09	750.756	626.127
Serbia	Both	2021	607.49	660.166	557.63
Seychelles	Both	2021	636.533	693.161	582.565
Sierra Leone	Both	2021	535.957	589.863	488.03
Singapore	Both	2021	486.611	531.837	444.797
Slovakia	Both	2021	407.941	444.104	371.984
Slovenia	Both	2021	413.201	448.041	377.734
Solomon Islands	Both	2021	609.816	664.337	555.137
Somalia	Both	2021	600.233	661.145	544.573
South Africa	Both	2021	688.412	748.765	631.842
South Korea	Both	2021	391.768	427.365	356.932
South Sudan	Both	2021	601.447	656.108	546.357
Spain	Both	2021	430.748	468.206	392.405
Sri Lanka	Both	2021	650.021	713.346	590.495
Sudan	Both	2021	748.279	816.423	682.578
Suriname	Both	2021	595.851	648.171	542.32
Swaziland	Both	2021	701.587	763.667	639.549
Sweden	Both	2021	371.043	403.13	342.247
Switzerland	Both	2021	354.2	386.463	321.822
Syria	Both	2021	1047.09	1130.77	966.205
Taiwan (Province of China)	Both	2021	638.328	697.192	582.602
Tajikistan	Both	2021	574.199	626.637	523.845
Tanzania	Both	2021	562.13	614.888	509.685
Thailand	Both	2021	597.552	654.257	541.954
The Bahamas	Both	2021	604.099	658.415	553.271
The Gambia	Both	2021	582.397	638.372	528.799
Timor-Leste	Both	2021	573.247	626.898	522.521
Togo	Both	2021	564.655	618.091	515.484
Tokelau	Both	2021	659.95	714.669	604.325
Tonga	Both	2021	706.425	766.037	646.407
Trinidad and Tobago	Both	2021	596.274	649.942	546.513
Tunisia	Both	2021	969.014	1038.13	894.823
Turkey	Both	2021	965.923	1034.52	896.803
Turkmenistan	Both	2021	643.091	699.084	584.148
Tuvalu	Both	2021	648.5	703.834	595.564
Uganda	Both	2021	454.18	495.583	414.185
Ukraine	Both	2021	456.313	495.801	415.444
United Arab Emirates	Both	2021	1089.23	1164.82	1009.12
United Kingdom	Both	2021	393.661	426.789	361.575
United States	Both	2021	400.035	434.398	365.422
Uruguay	Both	2021	386.631	423.882	350.979
Uzbekistan	Both	2021	629.317	685.737	572.308
Vanuatu	Both	2021	732.786	794.11	667.612
Venezuela	Both	2021	631.802	686.441	582.579
Vietnam	Both	2021	513.267	562.471	466.8
Virgin Islands, U.S.	Both	2021	592.576	641.913	545.015
Yemen	Both	2021	867.554	938.114	794.195
Zambia	Both	2021	544.516	597.315	495.465
Zimbabwe	Both	2021	552.501	600.739	500.55

## Sheet: ASPR
S1 Table. ASPR of NAFLD in 204 countries and territories in 2021.
location	sex	year	val	upper	lower
Afghanistan	Both	2021	22624.1	24823	20687.8
Albania	Both	2021	15663.3	17083.6	14323.5
Algeria	Both	2021	26967.1	29227.2	24879.9
American Samoa	Both	2021	20589.3	22301.3	18938.7
Andorra	Both	2021	10447.8	11402.6	9561.44
Angola	Both	2021	11316	12410	10282.9
Antigua and Barbuda	Both	2021	15575.1	17031.2	14249.5
Argentina	Both	2021	9992.45	10962.9	9125.7
Armenia	Both	2021	16926.6	18479.4	15446.7
Australia	Both	2021	9404.9	10303.4	8596.24
Austria	Both	2021	10492.1	11469.3	9597.89
Azerbaijan	Both	2021	17371.2	19105.9	15924
Bahrain	Both	2021	29376.4	31741.5	27190.2
Bangladesh	Both	2021	14696.6	16112.3	13393
Barbados	Both	2021	15695.9	17114.9	14310.3
Belarus	Both	2021	11235.1	12222.8	10288.8
Belgium	Both	2021	10094.4	10999.1	9238.17
Belize	Both	2021	17651.8	19200.5	16113.5
Benin	Both	2021	15066.2	16516.4	13748.6
Bermuda	Both	2021	17108.8	18728.9	15739.3
Bhutan	Both	2021	14942.4	16299.9	13646.7
Bolivia	Both	2021	13108.3	14345.6	12016.1
Bosnia and Herzegovina	Both	2021	16526.3	18017.9	15127.3
Botswana	Both	2021	15448.2	16965.1	14068.5
Brazil	Both	2021	16731.1	18281.2	15308.4
Brunei	Both	2021	12301.8	13416.7	11263.7
Bulgaria	Both	2021	12231.9	13400.5	11205
Burkina Faso	Both	2021	10477.4	11465.5	9541.4
Burundi	Both	2021	12390.9	13638.2	11276.4
Cambodia	Both	2021	12738.1	13928.1	11614.2
Cameroon	Both	2021	14922.3	16331.6	13625.9
Canada	Both	2021	8492.32	9305.54	7739.78
Cape Verde	Both	2021	15829.3	17378.3	14459.9
Central African Republic	Both	2021	11034.2	12120.7	10021.4
Chad	Both	2021	12621.7	13950.4	11431.3
Chile	Both	2021	10960	11962.7	9977.52
China	Both	2021	15607	17011.7	14272.4
Colombia	Both	2021	16570.3	18114.8	15089
Comoros	Both	2021	17266.3	18845.8	15662.4
Congo	Both	2021	11513.1	12566.7	10453.1
Cook Islands	Both	2021	17311.7	18920	15913.1
Costa Rica	Both	2021	16767	18259.1	15369
Cote d'Ivoire	Both	2021	12617.4	13830.5	11492.9
Croatia	Both	2021	12737.2	13965.3	11656.8
Cuba	Both	2021	16510.3	18003.1	15157.6
Cyprus	Both	2021	10941	11944.5	9971.41
Czech Republic	Both	2021	11260.1	12268.4	10328.7
Democratic Republic of the Congo	Both	2021	12071.7	13199.3	11027.5
Denmark	Both	2021	8556.66	9305.43	7806.56
Djibouti	Both	2021	14379.3	15856.7	13027.3
Dominica	Both	2021	16385.3	17899.7	14973.1
Dominican Republic	Both	2021	14898.3	16268.8	13612.9
Ecuador	Both	2021	18845.5	20556.7	17280.4
Egypt	Both	2021	31668.8	34224.7	29272.5
El Salvador	Both	2021	17097.9	18665.4	15558.6
Equatorial Guinea	Both	2021	13256.4	14560.8	12146.7
Eritrea	Both	2021	12215.7	13458	11116.8
Estonia	Both	2021	10848	11830.6	9891.52
Ethiopia	Both	2021	12632.8	13837.4	11564.5
Federated States of Micronesia	Both	2021	16497.1	18053.6	15115.9
Fiji	Both	2021	20183.5	22050.2	18413.9
Finland	Both	2021	8358.51	9180.55	7620.02
France	Both	2021	9755.35	10674.8	8893.64
Gabon	Both	2021	13265.3	14615.7	12108.1
Georgia	Both	2021	16085	17505.6	14698.6
Germany	Both	2021	9686.76	10571.2	8847.17
Ghana	Both	2021	14314.9	15707.8	13024.6
Greece	Both	2021	10793.7	11734.6	9854.03
Greenland	Both	2021	9003.3	9817.73	8174.21
Grenada	Both	2021	15254.3	16701.7	13948.2
Guam	Both	2021	17104.5	18639.8	15693.5
Guatemala	Both	2021	17404	19050.2	15853.7
Guinea	Both	2021	15356	16908.3	13999.5
Guinea-Bissau	Both	2021	13630.2	14910.4	12343.1
Guyana	Both	2021	14489.2	15884.9	13260.2
Haiti	Both	2021	13633.4	14921.6	12414.9
Honduras	Both	2021	18111.9	19780	16517.5
Hungary	Both	2021	13094.5	14363.9	11951
Iceland	Both	2021	10500.2	11437.6	9659.9
India	Both	2021	13945.3	15203	12748.7
Indonesia	Both	2021	17251.9	18819.7	15742.8
Iran	Both	2021	30510.1	32985.8	28210.9
Iraq	Both	2021	26526.7	28721.3	24409
Ireland	Both	2021	11066.1	12096.1	10123.9
Israel	Both	2021	13687.2	14919.7	12574.5
Italy	Both	2021	14121.3	15390.5	12971
Jamaica	Both	2021	16467.5	17978.3	15070.2
Japan	Both	2021	8133.47	8837.39	7457.73
Jordan	Both	2021	29215	31590.3	27055.5
Kazakhstan	Both	2021	14834	16257.4	13532.1
Kenya	Both	2021	14741.2	16105.3	13430.2
Kiribati	Both	2021	18319.5	20053.9	16669.1
Kuwait	Both	2021	32312.2	34839	29947.1
Kyrgyzstan	Both	2021	15961.9	17483	14601.4
Laos	Both	2021	11848	13006.4	10778.1
Latvia	Both	2021	10725.3	11689.2	9826.65
Lebanon	Both	2021	27639.7	29961.2	25525.3
Lesotho	Both	2021	13533.7	14825.6	12312
Liberia	Both	2021	14996.2	16397.2	13645.3
Libya	Both	2021	28849.1	31249.9	26699.8
Lithuania	Both	2021	10112.3	11054.8	9245.42
Luxembourg	Both	2021	9847.21	10814.7	8982.87
Macedonia	Both	2021	14240.5	15585	12972.2
Madagascar	Both	2021	12858.8	14046.3	11665.2
Malawi	Both	2021	14048	15447.8	12842.5
Malaysia	Both	2021	19513.6	21267.1	17931.8
Maldives	Both	2021	16126.5	17620.8	14753
Mali	Both	2021	16483.4	18156.3	14982.8
Malta	Both	2021	11633.5	12704	10592.2
Marshall Islands	Both	2021	15737.7	17131.7	14360.3
Mauritania	Both	2021	19463.7	21307.1	17800.3
Mauritius	Both	2021	14798	16178.7	13595.2
Mexico	Both	2021	17238.9	18840.1	15794.2
Moldova	Both	2021	11624.1	12719.5	10594.8
Mongolia	Both	2021	13765.7	15093.6	12516.6
Montenegro	Both	2021	13497.8	14730.2	12370.3
Morocco	Both	2021	26469.1	28726.2	24273.5
Mozambique	Both	2021	12075.6	13231	11004.3
Myanmar	Both	2021	15623.8	17140.5	14272.9
Namibia	Both	2021	12547.9	13846.9	11452.7
Nepal	Both	2021	12586.1	13857.2	11533.7
Netherlands	Both	2021	9798.08	10681.4	8952.88
New Zealand	Both	2021	9792.32	10688.2	8940.78
Nicaragua	Both	2021	16807.7	18356.8	15381.5
Niger	Both	2021	14731	16154.1	13348.3
Nigeria	Both	2021	15568.9	17094.8	14230.4
North Korea	Both	2021	14015.3	15337.1	12813.7
Northern Mariana Islands	Both	2021	18732.3	20341.3	17106
Norway	Both	2021	9518.97	10387.7	8731.21
Oman	Both	2021	28347.1	30863.9	26189
Pakistan	Both	2021	15599.1	17039.9	14183.2
Palestine	Both	2021	26786.3	29045.1	24627.3
Panama	Both	2021	16567.8	18199.9	15172.6
Papua New Guinea	Both	2021	14214.5	15572.5	12990.9
Paraguay	Both	2021	14168.6	15479.7	12941.8
Peru	Both	2021	13681.1	14920.4	12477.7
Philippines	Both	2021	13547.3	14832.8	12404.7
Poland	Both	2021	12223.5	13262.7	11205.9
Portugal	Both	2021	11837.7	12993.1	10785.6
Principality of Monaco	Both	2021	10971	11945.2	10045
Puerto Rico	Both	2021	18745.8	20375.7	17214.9
Qatar	Both	2021	31327.5	33790.9	29078.5
Republic of Nauru	Both	2021	15526.1	16976.8	14219.4
Republic of Niue	Both	2021	17321.8	18830.9	15922.3
Republic of Palau	Both	2021	17741.2	19246.9	16270.2
Republic of San Marino	Both	2021	10617.7	11581.7	9702.92
Romania	Both	2021	12299.2	13478.6	11169
Russian Federation	Both	2021	12582.9	13704.9	11504.2
Rwanda	Both	2021	10859.2	11920.4	9860.8
Saint Kitts and Nevis	Both	2021	16352.2	17882.6	14998
Saint Lucia	Both	2021	14702	15953.3	13436.3
Saint Vincent and the Grenadines	Both	2021	15502.6	16992.8	14174
Samoa	Both	2021	16550.9	18058.3	15128.9
Sao Tome and Principe	Both	2021	15074.3	16624.8	13680.5
Saudi Arabia	Both	2021	29678.5	32171.3	27515.3
Senegal	Both	2021	17789.8	19442.9	16178.1
Serbia	Both	2021	16160.4	17582.6	14786.2
Seychelles	Both	2021	16105.2	17743.4	14758.9
Sierra Leone	Both	2021	13513.8	14898.4	12320
Singapore	Both	2021	12852.6	14030.9	11735.3
Slovakia	Both	2021	11046.8	12054.4	10080.3
Slovenia	Both	2021	11590.9	12692.9	10539.9
Solomon Islands	Both	2021	15121.7	16601.7	13737.8
Somalia	Both	2021	15069.6	16464.4	13774.4
South Africa	Both	2021	16572	18075.1	15195.2
South Korea	Both	2021	10050.1	10956.3	9200.73
South Sudan	Both	2021	15223.1	16712.2	13894.1
Spain	Both	2021	12014.5	13157.3	10964.9
Sri Lanka	Both	2021	16222.6	17687.4	14866.5
Sudan	Both	2021	19317.6	21133.3	17620.4
Suriname	Both	2021	15535.4	16950.5	14196.3
Swaziland	Both	2021	16326.7	17884.1	14855.8
Sweden	Both	2021	9717.53	10581.1	8911.05
Switzerland	Both	2021	9515.45	10355	8681.53
Syria	Both	2021	27485.8	29903.9	25351.1
Taiwan (Province of China)	Both	2021	16596.3	18111.6	15179.2
Tajikistan	Both	2021	15498.6	16995.2	14143.8
Tanzania	Both	2021	13875.5	15289.5	12601.3
Thailand	Both	2021	15068.5	16444.2	13751.4
The Bahamas	Both	2021	15881.4	17323.4	14446
The Gambia	Both	2021	14520.2	15967.8	13330.4
Timor-Leste	Both	2021	14474.9	15866	13164.1
Togo	Both	2021	14030.6	15483.4	12865.9
Tokelau	Both	2021	16585.2	18091.2	15172.1
Tonga	Both	2021	17889.2	19434.7	16435.9
Trinidad and Tobago	Both	2021	15461.5	16898.1	14158.3
Tunisia	Both	2021	26266.7	28520.4	24232.8
Turkey	Both	2021	26104.3	28409.3	24060
Turkmenistan	Both	2021	16277.6	17633.4	14905.9
Tuvalu	Both	2021	16096.9	17555.8	14734.6
Uganda	Both	2021	11511.5	12643.3	10476.5
Ukraine	Both	2021	11917.3	13004.5	10859.7
United Arab Emirates	Both	2021	29161.1	31503.6	27041.7
United Kingdom	Both	2021	10335.1	11258.3	9504.42
United States	Both	2021	10237.1	11126.3	9339.85
Uruguay	Both	2021	10389.9	11333.2	9507.47
Uzbekistan	Both	2021	16736.9	18345	15309.5
Vanuatu	Both	2021	18464.1	20025.3	16910
Venezuela	Both	2021	16151.3	17764.3	14789.9
Vietnam	Both	2021	13460	14711.2	12245.5
Virgin Islands, U.S.	Both	2021	15394.6	16721.1	14108.8
Yemen	Both	2021	22121.4	24245.7	20254.1
Zambia	Both	2021	13444.2	14809.3	12328.9
Zimbabwe	Both	2021	13563.5	14810.7	12294.2

## Sheet: ASMR
S1 Table. ASMR of NAFLD in 204 countries and territories in 2021.
location	sex	year	val	upper	lower
Afghanistan	Both	2021	2.16133	3.34283	1.37809
Albania	Both	2021	1.42178	2.15382	0.94799
Algeria	Both	2021	1.47396	2.20675	0.978596
American Samoa	Both	2021	2.43439	3.27534	1.75172
Andorra	Both	2021	2.24307	3.18911	1.44107
Angola	Both	2021	2.03022	3.52059	1.20124
Antigua and Barbuda	Both	2021	2.25603	2.99415	1.62991
Argentina	Both	2021	1.24307	1.7111	0.881202
Armenia	Both	2021	2.2781	3.0107	1.70309
Australia	Both	2021	1.33665	1.64909	1.06234
Austria	Both	2021	1.91834	2.48493	1.39149
Azerbaijan	Both	2021	3.87934	5.79936	2.44369
Bahrain	Both	2021	4.22032	5.9817	2.87479
Bangladesh	Both	2021	1.00911	1.45905	0.681616
Barbados	Both	2021	1.82882	2.53248	1.25351
Belarus	Both	2021	1.48359	2.13538	1.02795
Belgium	Both	2021	2.13568	2.70235	1.61488
Belize	Both	2021	4.28747	5.70816	3.04142
Benin	Both	2021	3.34143	4.75219	2.36921
Bermuda	Both	2021	1.90015	2.55442	1.34812
Bhutan	Both	2021	1.89731	2.73667	1.26653
Bolivia	Both	2021	7.18527	11.3677	4.00406
Bosnia and Herzegovina	Both	2021	1.51287	2.08379	1.03107
Botswana	Both	2021	2.10558	3.11159	1.39993
Brazil	Both	2021	1.38864	1.78315	1.04979
Brunei	Both	2021	1.13112	1.5596	0.810956
Bulgaria	Both	2021	1.77904	2.49259	1.23822
Burkina Faso	Both	2021	3.17207	5.29711	1.91946
Burundi	Both	2021	1.58432	2.36492	1.06195
Cambodia	Both	2021	2.15349	3.29527	1.39941
Cameroon	Both	2021	3.74192	5.55551	2.19526
Canada	Both	2021	2.13	2.68669	1.6537
Cape Verde	Both	2021	3.5131	5.00436	2.13856
Central African Republic	Both	2021	2.10589	3.49614	1.31065
Chad	Both	2021	2.74871	4.63355	1.69248
Chile	Both	2021	2.8404	3.7988	2.06439
China	Both	2021	0.82044	1.03148	0.641477
Colombia	Both	2021	1.48139	2.00282	1.03914
Comoros	Both	2021	2.59099	3.69326	1.67352
Congo	Both	2021	2.56928	4.19685	1.52935
Cook Islands	Both	2021	1.46218	2.08107	0.967736
Costa Rica	Both	2021	3.85946	5.12896	2.8149
Cote d'Ivoire	Both	2021	1.92329	2.80567	1.2533
Croatia	Both	2021	1.33825	1.81348	0.97149
Cuba	Both	2021	2.44249	3.33769	1.75008
Cyprus	Both	2021	1.09121	1.44931	0.808003
Czech Republic	Both	2021	1.29998	1.7778	0.925187
Democratic Republic of the Congo	Both	2021	1.30544	2.1169	0.824139
Denmark	Both	2021	1.33	1.73354	0.972112
Djibouti	Both	2021	2.1205	3.07373	1.37313
Dominica	Both	2021	3.19596	4.2743	2.23684
Dominican Republic	Both	2021	4.09132	6.4633	2.3656
Ecuador	Both	2021	6.67057	8.92561	4.88848
Egypt	Both	2021	9.44192	13.1885	6.46895
El Salvador	Both	2021	4.3291	6.14517	2.87389
Equatorial Guinea	Both	2021	2.25711	3.71401	1.3288
Eritrea	Both	2021	1.97304	2.8233	1.342
Estonia	Both	2021	1.82341	2.50631	1.3089
Ethiopia	Both	2021	1.47719	1.98593	1.06591
Federated States of Micronesia	Both	2021	1.82112	2.63715	1.16081
Fiji	Both	2021	1.17892	1.63095	0.780983
Finland	Both	2021	2.00597	2.67065	1.47017
France	Both	2021	1.5541	2.00769	1.1417
Gabon	Both	2021	3.45264	5.14624	2.27367
Georgia	Both	2021	2.00405	2.76414	1.42658
Germany	Both	2021	2.26998	2.9011	1.70209
Ghana	Both	2021	3.58173	5.03665	2.36931
Greece	Both	2021	1.31016	1.64026	0.993015
Greenland	Both	2021	1.85712	2.4832	1.35327
Grenada	Both	2021	2.77666	3.73232	1.99057
Guam	Both	2021	1.93252	2.52606	1.41467
Guatemala	Both	2021	5.7287	7.91049	4.04503
Guinea	Both	2021	3.75992	5.21408	2.46194
Guinea-Bissau	Both	2021	4.02112	5.72498	2.79577
Guyana	Both	2021	5.06849	7.47976	3.28668
Haiti	Both	2021	2.79067	4.38108	1.57951
Honduras	Both	2021	4.9543	7.843	2.60125
Hungary	Both	2021	1.61939	2.33489	1.09858
Iceland	Both	2021	0.631565	0.826994	0.48073
India	Both	2021	1.32036	1.80916	0.937535
Indonesia	Both	2021	2.55582	3.42936	1.74901
Iran	Both	2021	2.21667	2.87692	1.63026
Iraq	Both	2021	1.7794	2.47982	1.16056
Ireland	Both	2021	1.02612	1.32166	0.775487
Israel	Both	2021	1.12296	1.4266	0.839006
Italy	Both	2021	1.45101	1.78977	1.09497
Jamaica	Both	2021	1.14071	1.63451	0.767959
Japan	Both	2021	0.766201	0.94757	0.577822
Jordan	Both	2021	1.31915	1.87	0.870771
Kazakhstan	Both	2021	4.64268	6.30106	3.32279
Kenya	Both	2021	3.70383	5.78756	2.45668
Kiribati	Both	2021	2.00616	2.83043	1.39373
Kuwait	Both	2021	1.37202	1.9144	0.929752
Kyrgyzstan	Both	2021	2.40415	3.33624	1.63091
Laos	Both	2021	1.27194	1.815	0.853307
Latvia	Both	2021	1.72437	2.38021	1.21641
Lebanon	Both	2021	1.42838	1.99569	0.98318
Lesotho	Both	2021	4.48834	7.18151	2.5869
Liberia	Both	2021	4.35764	6.0994	3.01427
Libya	Both	2021	3.24289	5.33826	1.97421
Lithuania	Both	2021	1.82782	2.57383	1.30776
Luxembourg	Both	2021	1.57483	2.07194	1.13094
Macedonia	Both	2021	1.60277	2.2421	1.1337
Madagascar	Both	2021	1.49447	2.31749	0.971222
Malawi	Both	2021	2.91017	4.13098	2.02672
Malaysia	Both	2021	1.50751	2.02508	1.12659
Maldives	Both	2021	0.833208	1.17131	0.564384
Mali	Both	2021	4.12467	5.78949	2.93246
Malta	Both	2021	0.915696	1.21869	0.675321
Marshall Islands	Both	2021	1.39371	2.08204	0.90128
Mauritania	Both	2021	5.05668	7.26002	3.2415
Mauritius	Both	2021	0.645763	0.870302	0.465676
Mexico	Both	2021	7.23581	9.38057	5.40101
Moldova	Both	2021	5.23238	7.20852	3.6945
Mongolia	Both	2021	8.64134	12.1099	6.21469
Montenegro	Both	2021	1.34805	1.90043	0.97429
Morocco	Both	2021	1.42864	2.14847	0.905153
Mozambique	Both	2021	4.35752	7.49125	2.44663
Myanmar	Both	2021	0.854597	1.29231	0.503826
Namibia	Both	2021	1.74657	2.56881	1.1764
Nepal	Both	2021	1.44143	2.09271	0.974031
Netherlands	Both	2021	0.886308	1.12995	0.661263
New Zealand	Both	2021	0.902725	1.04542	0.739185
Nicaragua	Both	2021	3.56485	5.08307	2.55596
Niger	Both	2021	2.48299	4.21924	1.48105
Nigeria	Both	2021	2.23935	3.07861	1.58787
North Korea	Both	2021	0.795873	1.17089	0.533375
Northern Mariana Islands	Both	2021	3.31649	4.34675	2.52443
Norway	Both	2021	0.767943	0.935478	0.610568
Oman	Both	2021	2.28639	3.18287	1.51065
Pakistan	Both	2021	1.40422	1.99423	0.931616
Palestine	Both	2021	1.79517	2.42641	1.3158
Panama	Both	2021	1.98381	2.77193	1.34087
Papua New Guinea	Both	2021	0.433298	0.803425	0.250059
Paraguay	Both	2021	1.11643	1.56317	0.731164
Peru	Both	2021	5.19786	7.53052	3.31321
Philippines	Both	2021	1.06551	1.31219	0.813479
Poland	Both	2021	1.46844	1.9538	1.09736
Portugal	Both	2021	1.64592	2.12245	1.22387
Principality of Monaco	Both	2021	2.83305	3.74262	2.06741
Puerto Rico	Both	2021	3.93171	5.15485	2.81263
Qatar	Both	2021	6.91397	9.79252	4.57032
Republic of Nauru	Both	2021	1.83693	2.82946	0.955555
Republic of Niue	Both	2021	1.8252	2.66438	1.19102
Republic of Palau	Both	2021	2.01227	2.85487	1.34576
Republic of San Marino	Both	2021	1.82231	2.79777	1.08985
Romania	Both	2021	2.87153	4.04138	2.03104
Russian Federation	Both	2021	2.87827	3.84098	2.09552
Rwanda	Both	2021	2.322	3.5442	1.53769
Saint Kitts and Nevis	Both	2021	3.58952	4.91941	2.50959
Saint Lucia	Both	2021	3.04057	4.17491	2.08464
Saint Vincent and the Grenadines	Both	2021	2.51467	3.41942	1.77667
Samoa	Both	2021	1.49288	2.08041	1.01953
Sao Tome and Principe	Both	2021	3.32447	5.13704	1.79665
Saudi Arabia	Both	2021	5.61169	7.72036	3.71402
Senegal	Both	2021	2.85323	4.07633	1.786
Serbia	Both	2021	1.11016	1.52847	0.804002
Seychelles	Both	2021	1.86378	2.55336	1.32796
Sierra Leone	Both	2021	2.40526	3.52543	1.67466
Singapore	Both	2021	0.512597	0.701442	0.372168
Slovakia	Both	2021	1.54177	2.1784	1.08913
Slovenia	Both	2021	1.34029	1.79507	0.957334
Solomon Islands	Both	2021	1.61256	2.36876	1.09083
Somalia	Both	2021	3.27353	5.0728	1.95585
South Africa	Both	2021	2.69031	3.3127	2.12616
South Korea	Both	2021	1.30922	1.87187	0.925268
South Sudan	Both	2021	3.18621	4.62657	2.11565
Spain	Both	2021	1.47094	1.89314	1.08175
Sri Lanka	Both	2021	0.560409	0.854868	0.328162
Sudan	Both	2021	1.74064	3.23583	1.01124
Suriname	Both	2021	3.40445	4.90094	2.21259
Swaziland	Both	2021	5.7334	9.10136	3.27582
Sweden	Both	2021	0.728486	1.00406	0.502302
Switzerland	Both	2021	0.938836	1.20743	0.700277
Syria	Both	2021	2.29829	3.32458	1.50291
Taiwan (Province of China)	Both	2021	1.41452	1.84734	1.06307
Tajikistan	Both	2021	1.34763	1.93837	0.942908
Tanzania	Both	2021	2.2658	3.23149	1.51104
Thailand	Both	2021	2.38163	3.36248	1.63151
The Bahamas	Both	2021	3.23433	4.50916	2.30188
The Gambia	Both	2021	5.25056	7.90957	2.98319
Timor-Leste	Both	2021	0.769191	1.20841	0.487995
Togo	Both	2021	2.47922	3.55345	1.60684
Tokelau	Both	2021	1.39793	1.95823	0.982981
Tonga	Both	2021	4.3921	6.23331	2.95031
Trinidad and Tobago	Both	2021	2.18604	3.11726	1.49002
Tunisia	Both	2021	1.7666	2.71278	1.0991
Turkey	Both	2021	1.04501	1.4397	0.74573
Turkmenistan	Both	2021	5.85472	8.3891	4.04791
Tuvalu	Both	2021	1.52321	2.04535	1.10358
Uganda	Both	2021	2.23956	3.37827	1.40628
Ukraine	Both	2021	2.16218	3.34771	1.38769
United Arab Emirates	Both	2021	5.37988	7.96587	3.67815
United Kingdom	Both	2021	2.38532	2.86508	1.92496
United States	Both	2021	1.48995	1.87989	1.14975
Uruguay	Both	2021	1.05254	1.39138	0.774341
Uzbekistan	Both	2021	2.72736	3.79597	1.90006
Vanuatu	Both	2021	1.56133	2.60486	0.958238
Venezuela	Both	2021	2.68453	4.01791	1.74977
Vietnam	Both	2021	1.6142	2.26379	1.11371
Virgin Islands, U.S.	Both	2021	3.34517	4.53989	2.42094
Yemen	Both	2021	0.957454	1.64976	0.548648
Zambia	Both	2021	2.70675	3.97268	1.75732
Zimbabwe	Both	2021	3.52589	5.31835	2.07189

## Sheet: ASDR
S1 Table. ASDR of NAFLD in 204 countries and territories in 2021.
location	sex	year	val	upper	lower
Afghanistan	Both	2021	49.5086	73.8254	31.8204
Albania	Both	2021	31.4589	45.1179	21.6892
Algeria	Both	2021	28.5018	41.1009	18.9585
American Samoa	Both	2021	69.6173	93.7491	50.8079
Andorra	Both	2021	54.7463	78.1399	33.9097
Angola	Both	2021	53.9778	89.3519	32.6987
Antigua and Barbuda	Both	2021	54.5377	73.4907	39.7153
Argentina	Both	2021	32.2785	44.9941	22.8771
Armenia	Both	2021	50.575	66.6051	37.9958
Australia	Both	2021	35.2047	43.6117	27.9479
Austria	Both	2021	48.3211	63.1054	35.3808
Azerbaijan	Both	2021	89.3012	126.885	58.888
Bahrain	Both	2021	74.4692	105.846	52.0944
Bangladesh	Both	2021	25.3521	36.6951	16.9394
Barbados	Both	2021	47.1511	67.1175	32.2624
Belarus	Both	2021	48.1651	71.2308	32.0828
Belgium	Both	2021	56.5916	72.7539	42.312
Belize	Both	2021	118.145	158.338	84.022
Benin	Both	2021	80.4243	115.844	56.7525
Bermuda	Both	2021	49.1848	65.4799	35.1776
Bhutan	Both	2021	47.9496	69.2402	32.1444
Bolivia	Both	2021	171.223	270.275	97.1693
Bosnia and Herzegovina	Both	2021	36.7843	50.0766	25.7316
Botswana	Both	2021	52.4305	79.9913	33.9342
Brazil	Both	2021	38.7568	50.844	28.8504
Brunei	Both	2021	25.953	35.1423	18.8474
Bulgaria	Both	2021	52.0798	74.8965	35.3341
Burkina Faso	Both	2021	75.3782	127.853	46.0293
Burundi	Both	2021	38.746	58.3134	26.4006
Cambodia	Both	2021	53.202	80.4889	34.9162
Cameroon	Both	2021	91.7147	134.957	55.5442
Canada	Both	2021	54.8177	68.69	42.4894
Cape Verde	Both	2021	78.2266	109.769	49.339
Central African Republic	Both	2021	58.0614	92.4505	36.5969
Chad	Both	2021	67.1221	114.521	42.2125
Chile	Both	2021	72.8318	97.7435	53.0716
China	Both	2021	19.8308	24.9793	15.2912
Colombia	Both	2021	34.7528	47.2486	24.4083
Comoros	Both	2021	62.2881	89.4856	40.7072
Congo	Both	2021	68.7002	113.581	41.7341
Cook Islands	Both	2021	37.6957	53.0024	25.126
Costa Rica	Both	2021	99.6777	130.59	73.4268
Cote d'Ivoire	Both	2021	47.7285	71.6404	31.3932
Croatia	Both	2021	33.705	45.8752	24.6362
Cuba	Both	2021	69.1957	97.146	48.901
Cyprus	Both	2021	25.4651	35.1771	18.6533
Czech Republic	Both	2021	36.9161	51.4027	25.9632
Democratic Republic of the Congo	Both	2021	35.2053	55.751	22.306
Denmark	Both	2021	35.2016	47.2911	25.6762
Djibouti	Both	2021	50.6457	74.9438	32.1727
Dominica	Both	2021	80.9872	109.433	57.2954
Dominican Republic	Both	2021	103.691	161.51	59.5456
Ecuador	Both	2021	156.63	210.803	113.337
Egypt	Both	2021	196.554	273.456	137.899
El Salvador	Both	2021	123.048	176.333	81.6989
Equatorial Guinea	Both	2021	60.0219	99.9793	35.5647
Eritrea	Both	2021	48.161	70.8646	33.2607
Estonia	Both	2021	57.0273	80.0454	40.1155
Ethiopia	Both	2021	35.5121	47.7044	25.8162
Federated States of Micronesia	Both	2021	55.7693	81.4155	35.3314
Fiji	Both	2021	32.8622	45.8013	21.5263
Finland	Both	2021	56.2214	76.6822	40.8775
France	Both	2021	39.5143	51.9799	29.648
Gabon	Both	2021	90.5173	135.34	60.7234
Georgia	Both	2021	56.4892	79.0407	39.8938
Germany	Both	2021	59.5673	77.2222	44.1846
Ghana	Both	2021	82.0159	118.628	53.6928
Greece	Both	2021	31.8847	40.2182	24.3231
Greenland	Both	2021	54.0605	74.5666	39.5276
Grenada	Both	2021	72.2961	97.9328	51.7354
Guam	Both	2021	59.5025	79.6344	43.1398
Guatemala	Both	2021	163.321	226.065	115.172
Guinea	Both	2021	93.1346	130.264	60.8471
Guinea-Bissau	Both	2021	99.35	141.021	68.525
Guyana	Both	2021	149.804	221.785	97.5238
Haiti	Both	2021	74.0466	115.17	43.0353
Honduras	Both	2021	129.203	207.358	68.0843
Hungary	Both	2021	46.927	67.9987	32.1067
Iceland	Both	2021	15.563	20.2973	11.8606
India	Both	2021	34.3312	46.538	24.549
Indonesia	Both	2021	58.0281	78.9653	40.6722
Iran	Both	2021	45.7582	59.2279	34.6691
Iraq	Both	2021	39.0478	54.9664	25.7675
Ireland	Both	2021	27.9956	35.8892	21.1669
Israel	Both	2021	26.1321	33.2268	19.8037
Italy	Both	2021	31.8245	39.7303	24.3342
Jamaica	Both	2021	30.0189	42.5945	20.1366
Japan	Both	2021	16.235	20.3149	12.6374
Jordan	Both	2021	26.6904	37.0191	18.1292
Kazakhstan	Both	2021	118.169	166.945	84.5677
Kenya	Both	2021	87.3945	133.469	58.9816
Kiribati	Both	2021	60.2402	87.6846	41.7293
Kuwait	Both	2021	26.4046	36.6902	17.9334
Kyrgyzstan	Both	2021	72.0288	104.31	49.1726
Laos	Both	2021	31.8828	45.5038	21.5902
Latvia	Both	2021	56.4862	79.4296	39.0155
Lebanon	Both	2021	27.4491	37.0693	19.2833
Lesotho	Both	2021	119.423	188.27	67.954
Liberia	Both	2021	104.577	149.688	72.487
Libya	Both	2021	71.0109	115.115	45.9071
Lithuania	Both	2021	60.1073	85.085	41.5661
Luxembourg	Both	2021	38.8991	51.9856	28.1414
Macedonia	Both	2021	35.2685	49.359	24.891
Madagascar	Both	2021	37.3275	58.1539	24.4399
Malawi	Both	2021	72.3665	101.763	51.6592
Malaysia	Both	2021	35.1374	46.8835	26.3634
Maldives	Both	2021	17.6185	24.4097	12.0292
Mali	Both	2021	100.255	142.376	71.5121
Malta	Both	2021	24.5953	32.7386	17.8675
Marshall Islands	Both	2021	42.6041	63.8152	27.4271
Mauritania	Both	2021	116.649	172.916	75.2026
Mauritius	Both	2021	17.9199	24.63	12.9123
Mexico	Both	2021	201.863	265.643	149.298
Moldova	Both	2021	157.371	223.006	109.161
Mongolia	Both	2021	195.283	269.804	142.426
Montenegro	Both	2021	32.5803	44.5782	23.3209
Morocco	Both	2021	29.6758	45.0691	19.0149
Mozambique	Both	2021	92.2264	155.958	54.4113
Myanmar	Both	2021	25.0495	38.5693	14.7956
Namibia	Both	2021	44.4162	68.4908	28.91
Nepal	Both	2021	37.5604	53.9202	25.1978
Netherlands	Both	2021	21.1918	27.2673	15.9523
New Zealand	Both	2021	23.1271	27.0815	19.313
Nicaragua	Both	2021	99.2319	143.428	69.4276
Niger	Both	2021	59.3025	102.496	35.3271
Nigeria	Both	2021	51.3791	74.3948	35.369
North Korea	Both	2021	20.8922	30.1283	13.7197
Northern Mariana Islands	Both	2021	88.5022	115.91	65.3584
Norway	Both	2021	18.9894	23.5258	15.1596
Oman	Both	2021	47.3308	67.1825	32.3057
Pakistan	Both	2021	36.1093	50.4329	24.612
Palestine	Both	2021	35.3659	47.3713	26.3271
Panama	Both	2021	50.2276	70.8419	34.7135
Papua New Guinea	Both	2021	12.2758	21.7823	7.31017
Paraguay	Both	2021	30.2023	43.0783	19.7762
Peru	Both	2021	127.279	183.726	80.6303
Philippines	Both	2021	26.9827	33.6549	20.6682
Poland	Both	2021	45.3582	61.5427	33.0862
Portugal	Both	2021	43.812	56.8005	32.49
Principality of Monaco	Both	2021	75.5273	103.197	54.7785
Puerto Rico	Both	2021	104.776	139.002	75.3666
Qatar	Both	2021	129.758	188.63	86.1024
Republic of Nauru	Both	2021	59.0853	93.0481	30.5128
Republic of Niue	Both	2021	53.2151	76.9085	34.0934
Republic of Palau	Both	2021	62.2823	88.2173	41.0829
Republic of San Marino	Both	2021	43.0759	67.128	25.8618
Romania	Both	2021	79.3549	113.224	55.9879
Russian Federation	Both	2021	97.6557	133.678	70.8519
Rwanda	Both	2021	54.9318	81.6412	36.3311
Saint Kitts and Nevis	Both	2021	90.8	127.33	62.7981
Saint Lucia	Both	2021	78.633	108.11	54.29
Saint Vincent and the Grenadines	Both	2021	70.3287	96.6768	49.7742
Samoa	Both	2021	42.6878	60.8115	28.1091
Sao Tome and Principe	Both	2021	79.6046	123.408	43.5005
Saudi Arabia	Both	2021	114.775	158.568	76.4162
Senegal	Both	2021	67.9099	95.5616	43.7939
Serbia	Both	2021	28.4376	39.3763	20.569
Seychelles	Both	2021	45.9432	62.734	33.2227
Sierra Leone	Both	2021	58.4615	84.6892	38.6523
Singapore	Both	2021	10.6363	14.3187	8.01471
Slovakia	Both	2021	43.742	62.3993	30.5705
Slovenia	Both	2021	31.7345	42.756	23.0942
Solomon Islands	Both	2021	47.7292	70.7742	32.1128
Somalia	Both	2021	79.6338	118.854	49.0275
South Africa	Both	2021	70.3286	87.9058	56.2629
South Korea	Both	2021	27.1888	37.8108	19.4608
South Sudan	Both	2021	79.5123	115.338	53.0088
Spain	Both	2021	35.8115	46.2299	26.558
Sri Lanka	Both	2021	13.7609	20.857	7.91454
Sudan	Both	2021	37.9656	69.9066	22.3601
Suriname	Both	2021	92.8434	134.74	59.6804
Swaziland	Both	2021	153.014	240.929	85.951
Sweden	Both	2021	17.4284	24.0404	12.2608
Switzerland	Both	2021	22.6813	29.2068	16.931
Syria	Both	2021	46.3886	66.0026	31.3079
Taiwan (Province of China)	Both	2021	33.7676	43.5328	25.899
Tajikistan	Both	2021	36.1182	52.7026	25.5556
Tanzania	Both	2021	55.0101	79.0142	37.5539
Thailand	Both	2021	62.5024	87.1527	42.9562
The Bahamas	Both	2021	90.7542	127.585	63.7552
The Gambia	Both	2021	131.163	191.178	75.9518
Timor-Leste	Both	2021	19.2191	30.3968	12.2646
Togo	Both	2021	59.9846	87.4746	40.1442
Tokelau	Both	2021	41.7039	57.2653	30.0006
Tonga	Both	2021	119.216	173.184	79.4123
Trinidad and Tobago	Both	2021	63.7235	92.4975	42.6096
Tunisia	Both	2021	35.5941	54.1817	20.9961
Turkey	Both	2021	20.9512	28.3946	14.9807
Turkmenistan	Both	2021	186.817	267.447	129.313
Tuvalu	Both	2021	45.1509	60.5382	32.601
Uganda	Both	2021	54.0759	77.4367	34.6691
Ukraine	Both	2021	79.8248	125.056	50.7097
United Arab Emirates	Both	2021	104.611	149.067	71.8334
United Kingdom	Both	2021	71.124	86.7983	55.7956
United States	Both	2021	40.5351	52.4471	31.4
Uruguay	Both	2021	27.4887	36.4328	20.1832
Uzbekistan	Both	2021	81.7644	114.065	56.9948
Vanuatu	Both	2021	47.1203	77.1239	29.2841
Venezuela	Both	2021	73.0981	111.306	47.0932
Vietnam	Both	2021	39.0244	54.6167	26.9593
Virgin Islands, U.S.	Both	2021	97.2813	133.298	70.0901
Yemen	Both	2021	20.1898	33.6713	12.0701
Zambia	Both	2021	66.4907	98.2029	42.8122
Zimbabwe	Both	2021	85.5754	128.804	49.2564
