# Supplementary material for: Global burden of NAFLD 1990–2021 and projections to 2035: Results from the Global Burden of Disease study 2021
Source: PLoS One. 2025 Aug 22;20(8):e0330504. doi: 10.1371/journal.pone.0330504 (PMC12373163; doi:10.1371/journal.pone.0330504)
Supplement: S2 Table — (XLSX) [file pone.0330504.s002.xlsx]

## Sheet: ASIR
S2 Table. EAPC of the ASIR in NAFLD in 204 countries and territories from 1990-2021.
location	sex	EAPC (95%CI)
Afghanistan	Both	0.65(0.61-0.69)
Albania	Both	0.48(0.45-0.51)
Algeria	Both	0.81(0.78-0.83)
American Samoa	Both	0.34(0.29-0.40)
Andorra	Both	0.65(0.63-0.67)
Angola	Both	0.37(0.32-0.41)
Antigua and Barbuda	Both	0.50(0.49-0.52)
Argentina	Both	0.67(0.64-0.69)
Armenia	Both	0.63(0.60-0.66)
Australia	Both	0.73(0.69-0.78)
Austria	Both	0.78(0.75-0.81)
Azerbaijan	Both	0.63(0.57-0.68)
Bahrain	Both	0.68(0.67-0.69)
Bangladesh	Both	0.62(0.60-0.64)
Barbados	Both	0.34(0.32-0.35)
Belarus	Both	0.39(0.36-0.43)
Belgium	Both	0.72(0.69-0.75)
Belize	Both	0.64(0.59-0.69)
Benin	Both	0.53(0.51-0.55)
Bermuda	Both	0.42(0.41-0.44)
Bhutan	Both	0.78(0.76-0.80)
Bolivia	Both	0.56(0.54-0.57)
Bosnia and Herzegovina	Both	0.54(0.52-0.56)
Botswana	Both	0.69(0.66-0.72)
Brazil	Both	0.56(0.54-0.58)
Brunei	Both	0.47(0.45-0.48)
Bulgaria	Both	0.22(0.16-0.28)
Burkina Faso	Both	0.50(0.49-0.51)
Burundi	Both	0.21(0.19-0.24)
Cambodia	Both	0.37(0.30-0.44)
Cameroon	Both	0.38(0.36-0.41)
Canada	Both	0.43(0.40-0.46)
Cape Verde	Both	0.66(0.65-0.67)
Central African Republic	Both	0.22(0.19-0.24)
Chad	Both	0.32(0.31-0.34)
Chile	Both	0.74(0.67-0.80)
China	Both	0.74(0.57-0.91)
Colombia	Both	0.53(0.51-0.55)
Comoros	Both	0.32(0.31-0.33)
Congo	Both	0.36(0.33-0.39)
Cook Islands	Both	0.58(0.53-0.63)
Costa Rica	Both	0.50(0.48-0.52)
Cote d'Ivoire	Both	0.42(0.40-0.43)
Croatia	Both	0.41(0.39-0.43)
Cuba	Both	0.60(0.57-0.62)
Cyprus	Both	0.66(0.62-0.71)
Czech Republic	Both	0.42(0.41-0.43)
Democratic Republic of the Congo	Both	0.16(0.12-0.20)
Denmark	Both	0.75(0.71-0.78)
Djibouti	Both	0.54(0.51-0.58)
Dominica	Both	0.56(0.51-0.60)
Dominican Republic	Both	0.56(0.54-0.58)
Ecuador	Both	0.48(0.46-0.50)
Egypt	Both	0.51(0.50-0.53)
El Salvador	Both	0.58(0.52-0.64)
Equatorial Guinea	Both	1.19(1.12-1.25)
Eritrea	Both	0.27(0.25-0.29)
Estonia	Both	0.52(0.50-0.54)
Ethiopia	Both	0.38(0.35-0.40)
Federated States of Micronesia	Both	0.48(0.41-0.55)
Fiji	Both	0.52(0.48-0.56)
Finland	Both	0.73(0.69-0.77)
France	Both	0.75(0.72-0.77)
Gabon	Both	0.66(0.62-0.69)
Georgia	Both	0.38(0.35-0.41)
Germany	Both	0.82(0.80-0.85)
Ghana	Both	0.75(0.72-0.77)
Greece	Both	0.67(0.62-0.73)
Greenland	Both	0.48(0.47-0.50)
Grenada	Both	0.64(0.61-0.66)
Guam	Both	0.47(0.45-0.50)
Guatemala	Both	0.51(0.49-0.54)
Guinea	Both	0.29(0.28-0.30)
Guinea-Bissau	Both	0.31(0.29-0.32)
Guyana	Both	0.56(0.53-0.58)
Haiti	Both	0.33(0.32-0.34)
Honduras	Both	0.48(0.45-0.50)
Hungary	Both	0.30(0.27-0.33)
Iceland	Both	0.74(0.71-0.77)
India	Both	0.59(0.52-0.67)
Indonesia	Both	0.54(0.52-0.56)
Iran	Both	0.94(0.79-1.09)
Iraq	Both	0.55(0.52-0.59)
Ireland	Both	0.75(0.72-0.78)
Israel	Both	0.66(0.62-0.70)
Italy	Both	0.75(0.61-0.89)
Jamaica	Both	0.56(0.53-0.60)
Japan	Both	0.24(0.18-0.30)
Jordan	Both	0.76(0.74-0.78)
Kazakhstan	Both	0.53(0.46-0.60)
Kenya	Both	0.43(0.40-0.47)
Kiribati	Both	0.33(0.27-0.39)
Kuwait	Both	0.66(0.63-0.68)
Kyrgyzstan	Both	0.31(0.28-0.34)
Laos	Both	0.45(0.43-0.47)
Latvia	Both	0.38(0.36-0.40)
Lebanon	Both	0.69(0.67-0.70)
Lesotho	Both	0.60(0.59-0.61)
Liberia	Both	0.52(0.44-0.60)
Libya	Both	0.68(0.65-0.70)
Lithuania	Both	0.42(0.40-0.43)
Luxembourg	Both	0.75(0.73-0.77)
Macedonia	Both	0.46(0.43-0.48)
Madagascar	Both	0.27(0.25-0.29)
Malawi	Both	0.36(0.34-0.38)
Malaysia	Both	0.50(0.48-0.51)
Maldives	Both	0.55(0.53-0.57)
Mali	Both	0.44(0.43-0.45)
Malta	Both	0.72(0.66-0.78)
Marshall Islands	Both	0.47(0.46-0.49)
Mauritania	Both	0.46(0.44-0.47)
Mauritius	Both	0.64(0.62-0.66)
Mexico	Both	0.45(0.44-0.47)
Moldova	Both	0.52(0.47-0.58)
Mongolia	Both	0.38(0.31-0.44)
Montenegro	Both	0.35(0.28-0.42)
Morocco	Both	0.79(0.77-0.81)
Mozambique	Both	0.43(0.41-0.46)
Myanmar	Both	0.48(0.43-0.53)
Namibia	Both	0.35(0.33-0.37)
Nepal	Both	0.84(0.80-0.88)
Netherlands	Both	0.65(0.63-0.67)
New Zealand	Both	0.68(0.66-0.70)
Nicaragua	Both	0.54(0.52-0.56)
Niger	Both	0.31(0.30-0.31)
Nigeria	Both	0.45(0.43-0.46)
North Korea	Both	0.45(0.44-0.47)
Northern Mariana Islands	Both	0.32(0.26-0.38)
Norway	Both	0.75(0.71-0.78)
Oman	Both	0.99(0.97-1.01)
Pakistan	Both	0.60(0.58-0.61)
Palestine	Both	0.60(0.58-0.61)
Panama	Both	0.58(0.57-0.58)
Papua New Guinea	Both	0.35(0.32-0.39)
Paraguay	Both	0.52(0.49-0.55)
Peru	Both	0.58(0.56-0.59)
Philippines	Both	0.33(0.32-0.34)
Poland	Both	0.40(0.37-0.44)
Portugal	Both	0.73(0.67-0.78)
Principality of Monaco	Both	0.67(0.64-0.71)
Puerto Rico	Both	0.50(0.47-0.53)
Qatar	Both	0.69(0.67-0.72)
Republic of Nauru	Both	0.40(0.33-0.46)
Republic of Niue	Both	0.57(0.53-0.60)
Republic of Palau	Both	0.51(0.46-0.56)
Republic of San Marino	Both	0.69(0.66-0.72)
Romania	Both	0.50(0.47-0.53)
Russian Federation	Both	0.44(0.41-0.48)
Rwanda	Both	0.35(0.29-0.41)
Saint Kitts and Nevis	Both	0.46(0.45-0.48)
Saint Lucia	Both	0.55(0.52-0.58)
Saint Vincent and the Grenadines	Both	0.62(0.59-0.66)
Samoa	Both	0.26(0.23-0.29)
Sao Tome and Principe	Both	0.47(0.45-0.49)
Saudi Arabia	Both	0.85(0.82-0.87)
Senegal	Both	0.36(0.35-0.37)
Serbia	Both	0.41(0.39-0.44)
Seychelles	Both	0.44(0.41-0.47)
Sierra Leone	Both	0.30(0.26-0.34)
Singapore	Both	0.39(0.35-0.42)
Slovakia	Both	0.44(0.42-0.46)
Slovenia	Both	0.43(0.41-0.45)
Solomon Islands	Both	0.48(0.44-0.52)
Somalia	Both	0.16(0.16-0.17)
South Africa	Both	0.52(0.51-0.54)
South Korea	Both	0.82(0.57-1.08)
South Sudan	Both	0.42(0.40-0.44)
Spain	Both	0.66(0.61-0.71)
Sri Lanka	Both	0.46(0.44-0.48)
Sudan	Both	0.84(0.79-0.89)
Suriname	Both	0.55(0.53-0.57)
Swaziland	Both	0.38(0.34-0.42)
Sweden	Both	0.76(0.73-0.78)
Switzerland	Both	0.68(0.66-0.70)
Syria	Both	0.63(0.62-0.65)
Taiwan (Province of China)	Both	0.73(0.66-0.80)
Tajikistan	Both	0.33(0.28-0.37)
Tanzania	Both	0.38(0.35-0.41)
Thailand	Both	0.58(0.57-0.59)
The Bahamas	Both	0.43(0.41-0.45)
The Gambia	Both	0.44(0.43-0.45)
Timor-Leste	Both	0.29(0.27-0.31)
Togo	Both	0.40(0.39-0.41)
Tokelau	Both	0.61(0.58-0.64)
Tonga	Both	0.39(0.33-0.46)
Trinidad and Tobago	Both	0.53(0.51-0.54)
Tunisia	Both	0.73(0.72-0.75)
Turkey	Both	0.69(0.67-0.70)
Turkmenistan	Both	0.66(0.62-0.70)
Tuvalu	Both	0.55(0.50-0.60)
Uganda	Both	0.46(0.43-0.48)
Ukraine	Both	0.24(0.19-0.29)
United Arab Emirates	Both	0.74(0.71-0.77)
United Kingdom	Both	0.80(0.76-0.85)
United States	Both	0.73(0.70-0.76)
Uruguay	Both	0.69(0.66-0.71)
Uzbekistan	Both	0.55(0.50-0.61)
Vanuatu	Both	0.46(0.45-0.47)
Venezuela	Both	0.42(0.38-0.45)
Vietnam	Both	0.46(0.41-0.51)
Virgin Islands, U.S.	Both	0.60(0.57-0.64)
Yemen	Both	0.58(0.57-0.60)
Zambia	Both	0.30(0.27-0.33)
Zimbabwe	Both	0.24(0.21-0.27)

## Sheet: ASPR
S2 Table. EAPC of the ASPR in NAFLD in 204 countries and territories from 1990-2021.
location	sex	EAPC (95%CI)
Afghanistan	Both	0.61(0.57-0.65)
Albania	Both	0.24(0.23-0.26)
Algeria	Both	0.86(0.83-0.88)
American Samoa	Both	0.47(0.40-0.53)
Andorra	Both	0.80(0.79-0.81)
Angola	Both	0.14(0.12-0.16)
Antigua and Barbuda	Both	0.17(0.16-0.19)
Argentina	Both	0.84(0.81-0.87)
Armenia	Both	0.51(0.48-0.53)
Australia	Both	0.84(0.80-0.88)
Austria	Both	1.00(0.98-1.02)
Azerbaijan	Both	0.63(0.55-0.70)
Bahrain	Both	0.84(0.81-0.87)
Bangladesh	Both	0.46(0.44-0.47)
Barbados	Both	0.29(0.27-0.31)
Belarus	Both	0.29(0.27-0.30)
Belgium	Both	0.87(0.83-0.92)
Belize	Both	0.59(0.52-0.67)
Benin	Both	0.47(0.44-0.51)
Bermuda	Both	0.41(0.39-0.43)
Bhutan	Both	0.58(0.53-0.62)
Bolivia	Both	0.53(0.50-0.56)
Bosnia and Herzegovina	Both	0.55(0.51-0.60)
Botswana	Both	0.51(0.48-0.54)
Brazil	Both	0.39(0.37-0.40)
Brunei	Both	0.91(0.86-0.95)
Bulgaria	Both	0.20(0.16-0.24)
Burkina Faso	Both	0.32(0.30-0.33)
Burundi	Both	0.23(0.20-0.26)
Cambodia	Both	0.08(0.05-0.10)
Cameroon	Both	0.38(0.36-0.39)
Canada	Both	0.48(0.45-0.51)
Cape Verde	Both	0.45(0.43-0.46)
Central African Republic	Both	0.31(0.30-0.32)
Chad	Both	0.23(0.21-0.25)
Chile	Both	0.86(0.78-0.94)
China	Both	0.67(0.44-0.91)
Colombia	Both	0.54(0.52-0.55)
Comoros	Both	0.26(0.25-0.26)
Congo	Both	0.47(0.45-0.50)
Cook Islands	Both	0.26(0.17-0.35)
Costa Rica	Both	0.45(0.43-0.47)
Cote d'Ivoire	Both	0.28(0.26-0.29)
Croatia	Both	0.42(0.40-0.44)
Cuba	Both	0.50(0.47-0.53)
Cyprus	Both	0.71(0.68-0.75)
Czech Republic	Both	0.42(0.40-0.43)
Democratic Republic of the Congo	Both	0.30(0.25-0.35)
Denmark	Both	0.86(0.82-0.90)
Djibouti	Both	0.57(0.55-0.59)
Dominica	Both	0.37(0.36-0.38)
Dominican Republic	Both	0.42(0.39-0.46)
Ecuador	Both	0.41(0.39-0.43)
Egypt	Both	0.71(0.70-0.72)
El Salvador	Both	0.52(0.48-0.57)
Equatorial Guinea	Both	0.69(0.62-0.76)
Eritrea	Both	0.15(0.11-0.18)
Estonia	Both	0.41(0.37-0.44)
Ethiopia	Both	0.32(0.29-0.36)
Federated States of Micronesia	Both	0.43(0.38-0.49)
Fiji	Both	0.53(0.48-0.58)
Finland	Both	0.81(0.77-0.84)
France	Both	0.94(0.91-0.96)
Gabon	Both	0.67(0.66-0.68)
Georgia	Both	0.29(0.25-0.32)
Germany	Both	1.01(0.98-1.03)
Ghana	Both	0.58(0.57-0.60)
Greece	Both	0.83(0.78-0.89)
Greenland	Both	0.58(0.56-0.61)
Grenada	Both	0.47(0.44-0.49)
Guam	Both	0.44(0.41-0.48)
Guatemala	Both	0.49(0.48-0.51)
Guinea	Both	0.18(0.16-0.21)
Guinea-Bissau	Both	0.24(0.23-0.25)
Guyana	Both	0.45(0.44-0.47)
Haiti	Both	0.25(0.24-0.27)
Honduras	Both	0.41(0.39-0.44)
Hungary	Both	0.44(0.41-0.47)
Iceland	Both	0.80(0.76-0.84)
India	Both	0.42(0.31-0.52)
Indonesia	Both	0.48(0.46-0.50)
Iran	Both	1.02(0.77-1.27)
Iraq	Both	0.69(0.65-0.73)
Ireland	Both	0.84(0.80-0.87)
Israel	Both	0.91(0.85-0.97)
Italy	Both	1.12(1.00-1.24)
Jamaica	Both	0.52(0.47-0.57)
Japan	Both	0.27(0.20-0.35)
Jordan	Both	0.83(0.80-0.85)
Kazakhstan	Both	0.50(0.44-0.57)
Kenya	Both	0.46(0.43-0.49)
Kiribati	Both	0.35(0.28-0.42)
Kuwait	Both	0.70(0.66-0.73)
Kyrgyzstan	Both	0.24(0.22-0.25)
Laos	Both	0.37(0.35-0.39)
Latvia	Both	0.39(0.37-0.41)
Lebanon	Both	0.78(0.77-0.80)
Lesotho	Both	0.47(0.47-0.48)
Liberia	Both	0.45(0.37-0.53)
Libya	Both	0.70(0.66-0.73)
Lithuania	Both	0.31(0.29-0.34)
Luxembourg	Both	0.89(0.88-0.91)
Macedonia	Both	0.59(0.56-0.62)
Madagascar	Both	0.33(0.30-0.35)
Malawi	Both	0.32(0.31-0.34)
Malaysia	Both	0.48(0.46-0.49)
Maldives	Both	0.30(0.27-0.33)
Mali	Both	0.36(0.35-0.37)
Malta	Both	0.82(0.77-0.87)
Marshall Islands	Both	0.41(0.38-0.43)
Mauritania	Both	0.45(0.45-0.46)
Mauritius	Both	0.56(0.54-0.59)
Mexico	Both	0.38(0.36-0.40)
Moldova	Both	0.52(0.45-0.58)
Mongolia	Both	0.32(0.28-0.35)
Montenegro	Both	0.52(0.48-0.57)
Morocco	Both	0.84(0.82-0.86)
Mozambique	Both	0.28(0.27-0.29)
Myanmar	Both	0.37(0.35-0.39)
Namibia	Both	0.25(0.23-0.27)
Nepal	Both	0.39(0.36-0.42)
Netherlands	Both	0.77(0.74-0.81)
New Zealand	Both	0.79(0.77-0.81)
Nicaragua	Both	0.48(0.46-0.50)
Niger	Both	0.27(0.27-0.28)
Nigeria	Both	0.35(0.32-0.37)
North Korea	Both	0.50(0.47-0.52)
Northern Mariana Islands	Both	0.21(0.16-0.26)
Norway	Both	0.83(0.81-0.86)
Oman	Both	1.03(0.99-1.06)
Pakistan	Both	0.46(0.44-0.48)
Palestine	Both	0.60(0.58-0.62)
Panama	Both	0.50(0.48-0.52)
Papua New Guinea	Both	0.44(0.42-0.46)
Paraguay	Both	0.41(0.37-0.44)
Peru	Both	0.59(0.57-0.61)
Philippines	Both	0.30(0.29-0.32)
Poland	Both	0.36(0.34-0.39)
Portugal	Both	0.92(0.88-0.97)
Principality of Monaco	Both	0.83(0.80-0.85)
Puerto Rico	Both	0.48(0.44-0.51)
Qatar	Both	0.87(0.84-0.91)
Republic of Nauru	Both	0.29(0.23-0.35)
Republic of Niue	Both	0.43(0.42-0.45)
Republic of Palau	Both	0.44(0.39-0.49)
Republic of San Marino	Both	0.79(0.76-0.82)
Romania	Both	0.42(0.40-0.43)
Russian Federation	Both	0.32(0.30-0.33)
Rwanda	Both	0.29(0.24-0.35)
Saint Kitts and Nevis	Both	0.41(0.39-0.43)
Saint Lucia	Both	0.40(0.38-0.42)
Saint Vincent and the Grenadines	Both	0.44(0.42-0.46)
Samoa	Both	0.16(0.12-0.20)
Sao Tome and Principe	Both	0.26(0.24-0.28)
Saudi Arabia	Both	1.02(0.99-1.04)
Senegal	Both	0.32(0.31-0.33)
Serbia	Both	0.52(0.49-0.55)
Seychelles	Both	0.29(0.25-0.32)
Sierra Leone	Both	0.27(0.24-0.31)
Singapore	Both	0.47(0.43-0.51)
Slovakia	Both	0.47(0.44-0.51)
Slovenia	Both	0.54(0.53-0.55)
Solomon Islands	Both	0.42(0.36-0.48)
Somalia	Both	0.29(0.27-0.31)
South Africa	Both	0.45(0.42-0.48)
South Korea	Both	0.95(0.69-1.21)
South Sudan	Both	0.39(0.38-0.41)
Spain	Both	0.94(0.89-0.98)
Sri Lanka	Both	0.24(0.21-0.27)
Sudan	Both	0.75(0.71-0.79)
Suriname	Both	0.55(0.54-0.56)
Swaziland	Both	0.28(0.24-0.31)
Sweden	Both	0.85(0.81-0.90)
Switzerland	Both	0.83(0.82-0.84)
Syria	Both	0.71(0.69-0.73)
Taiwan (Province of China)	Both	0.82(0.73-0.91)
Tajikistan	Both	0.34(0.29-0.40)
Tanzania	Both	0.38(0.35-0.41)
Thailand	Both	0.49(0.47-0.50)
The Bahamas	Both	0.55(0.52-0.57)
The Gambia	Both	0.25(0.23-0.26)
Timor-Leste	Both	0.19(0.17-0.20)
Togo	Both	0.48(0.47-0.49)
Tokelau	Both	0.53(0.51-0.56)
Tonga	Both	0.26(0.19-0.33)
Trinidad and Tobago	Both	0.50(0.48-0.52)
Tunisia	Both	0.77(0.75-0.79)
Turkey	Both	0.71(0.69-0.73)
Turkmenistan	Both	0.45(0.42-0.47)
Tuvalu	Both	0.51(0.48-0.54)
Uganda	Both	0.35(0.34-0.37)
Ukraine	Both	0.29(0.26-0.31)
United Arab Emirates	Both	0.94(0.89-0.99)
United Kingdom	Both	0.94(0.90-0.97)
United States	Both	0.93(0.89-0.98)
Uruguay	Both	0.70(0.67-0.72)
Uzbekistan	Both	0.39(0.35-0.44)
Vanuatu	Both	0.52(0.51-0.53)
Venezuela	Both	0.45(0.42-0.48)
Vietnam	Both	0.21(0.19-0.22)
Virgin Islands, U.S.	Both	0.54(0.51-0.58)
Yemen	Both	0.66(0.64-0.68)
Zambia	Both	0.34(0.30-0.38)
Zimbabwe	Both	0.27(0.24-0.30)

## Sheet: ASMR
S2 Table. EAPC of the ASMR in NAFLD in 204 countries and territories from 1990-2021.
location	sex	EAPC (95%CI)
Afghanistan	Both	-0.46(-0.59--0.33)
Albania	Both	-0.91(-1.37--0.44)
Algeria	Both	1.53(1.35-1.71)
American Samoa	Both	0.74(0.54-0.94)
Andorra	Both	-0.23(-0.40--0.06)
Angola	Both	-0.68(-0.83--0.53)
Antigua and Barbuda	Both	-0.07(-0.49-0.36)
Argentina	Both	0.16(-0.08-0.39)
Armenia	Both	2.40(1.46-3.36)
Australia	Both	1.86(1.71-2.01)
Austria	Both	-0.88(-1.07--0.68)
Azerbaijan	Both	1.23(1.03-1.43)
Bahrain	Both	-0.61(-0.94--0.28)
Bangladesh	Both	-0.50(-0.68--0.33)
Barbados	Both	-1.03(-1.23--0.82)
Belarus	Both	3.34(2.42-4.26)
Belgium	Both	-0.08(-0.25-0.09)
Belize	Both	1.43(1.02-1.84)
Benin	Both	-0.33(-0.48--0.18)
Bermuda	Both	-1.97(-2.65--1.29)
Bhutan	Both	1.20(1.17-1.23)
Bolivia	Both	0.73(0.67-0.79)
Bosnia and Herzegovina	Both	0.19(0.03-0.35)
Botswana	Both	0.12(-0.07-0.32)
Brazil	Both	0.74(0.63-0.84)
Brunei	Both	-0.53(-0.65--0.41)
Bulgaria	Both	0.09(-0.17-0.35)
Burkina Faso	Both	-0.30(-0.40--0.21)
Burundi	Both	-1.49(-1.66--1.32)
Cambodia	Both	-0.83(-0.91--0.74)
Cameroon	Both	-0.46(-0.58--0.34)
Canada	Both	2.00(1.88-2.12)
Cape Verde	Both	1.11(0.89-1.33)
Central African Republic	Both	-0.44(-0.55--0.32)
Chad	Both	-0.03(-0.16-0.09)
Chile	Both	-0.12(-0.40-0.15)
China	Both	-0.58(-0.72--0.45)
Colombia	Both	0.22(0.08-0.37)
Comoros	Both	-0.20(-0.32--0.07)
Congo	Both	-0.54(-0.63--0.45)
Cook Islands	Both	0.37(0.13-0.61)
Costa Rica	Both	0.83(0.58-1.09)
Cote d'Ivoire	Both	-0.31(-0.40--0.22)
Croatia	Both	-0.64(-0.85--0.42)
Cuba	Both	1.14(0.64-1.65)
Cyprus	Both	-1.97(-2.07--1.87)
Czech Republic	Both	0.23(0.07-0.39)
Democratic Republic of the Congo	Both	-0.46(-0.55--0.37)
Denmark	Both	-0.11(-0.67-0.46)
Djibouti	Both	0.63(0.54-0.73)
Dominica	Both	0.18(0.08-0.27)
Dominican Republic	Both	0.69(0.46-0.92)
Ecuador	Both	0.82(0.56-1.08)
Egypt	Both	-0.21(-0.31--0.11)
El Salvador	Both	1.05(0.93-1.18)
Equatorial Guinea	Both	1.55(1.24-1.87)
Eritrea	Both	-0.28(-0.38--0.17)
Estonia	Both	2.44(1.89-3.00)
Ethiopia	Both	-1.38(-1.57--1.18)
Federated States of Micronesia	Both	0.01(-0.23-0.25)
Fiji	Both	0.85(0.78-0.92)
Finland	Both	1.57(1.12-2.02)
France	Both	-0.84(-1.01--0.67)
Gabon	Both	0.98(0.77-1.19)
Georgia	Both	0.31(-0.07-0.69)
Germany	Both	-0.68(-0.81--0.55)
Ghana	Both	1.11(0.91-1.31)
Greece	Both	-0.54(-0.65--0.43)
Greenland	Both	0.57(0.45-0.68)
Grenada	Both	0.67(0.39-0.95)
Guam	Both	0.73(0.47-1.00)
Guatemala	Both	0.45(0.12-0.79)
Guinea	Both	-0.06(-0.17-0.05)
Guinea-Bissau	Both	-0.74(-0.83--0.65)
Guyana	Both	0.78(0.50-1.06)
Haiti	Both	-0.75(-0.82--0.68)
Honduras	Both	1.25(1.11-1.38)
Hungary	Both	-2.53(-2.92--2.14)
Iceland	Both	0.42(0.22-0.61)
India	Both	0.65(0.57-0.72)
Indonesia	Both	1.09(1.02-1.17)
Iran	Both	0.10(-0.03-0.22)
Iraq	Both	0.32(0.01-0.64)
Ireland	Both	0.90(0.49-1.30)
Israel	Both	-1.09(-1.41--0.76)
Italy	Both	-2.97(-3.10--2.83)
Jamaica	Both	0.25(-0.05-0.55)
Japan	Both	-1.99(-2.23--1.76)
Jordan	Both	-0.95(-1.30--0.59)
Kazakhstan	Both	3.36(2.99-3.72)
Kenya	Both	1.88(1.74-2.01)
Kiribati	Both	-0.16(-0.43-0.11)
Kuwait	Both	0.96(0.20-1.72)
Kyrgyzstan	Both	0.06(-0.39-0.51)
Laos	Both	-1.07(-1.13--1.01)
Latvia	Both	2.19(1.65-2.73)
Lebanon	Both	-0.20(-0.38--0.01)
Lesotho	Both	3.00(2.48-3.52)
Liberia	Both	0.25(-0.03-0.52)
Libya	Both	1.94(1.63-2.25)
Lithuania	Both	3.60(2.63-4.57)
Luxembourg	Both	-1.26(-1.39--1.12)
Macedonia	Both	0.44(0.35-0.54)
Madagascar	Both	-0.10(-0.20--0.01)
Malawi	Both	0.35(0.08-0.63)
Malaysia	Both	1.49(1.00-1.99)
Maldives	Both	-1.11(-1.22--0.99)
Mali	Both	0.55(0.47-0.64)
Malta	Both	-0.52(-0.85--0.19)
Marshall Islands	Both	0.11(0.00-0.22)
Mauritania	Both	-1.03(-1.19--0.87)
Mauritius	Both	-1.50(-1.71--1.29)
Mexico	Both	0.60(0.49-0.71)
Moldova	Both	0.38(0.03-0.73)
Mongolia	Both	1.51(1.07-1.96)
Montenegro	Both	1.23(1.16-1.30)
Morocco	Both	1.60(1.47-1.73)
Mozambique	Both	1.25(1.13-1.37)
Myanmar	Both	-0.26(-0.33--0.20)
Namibia	Both	0.21(-0.09-0.51)
Nepal	Both	1.93(1.66-2.21)
Netherlands	Both	0.27(0.08-0.47)
New Zealand	Both	1.17(1.02-1.33)
Nicaragua	Both	1.62(1.39-1.86)
Niger	Both	-0.88(-0.92--0.83)
Nigeria	Both	-0.15(-0.19--0.10)
North Korea	Both	-0.81(-0.88--0.75)
Northern Mariana Islands	Both	-0.52(-0.66--0.37)
Norway	Both	0.55(0.36-0.75)
Oman	Both	2.27(2.00-2.54)
Pakistan	Both	0.29(0.13-0.44)
Palestine	Both	-0.94(-1.05--0.82)
Panama	Both	0.49(0.27-0.71)
Papua New Guinea	Both	-1.07(-1.17--0.97)
Paraguay	Both	1.94(1.78-2.10)
Peru	Both	0.61(0.36-0.87)
Philippines	Both	0.32(0.27-0.37)
Poland	Both	1.90(1.70-2.10)
Portugal	Both	-2.16(-2.32--1.99)
Principality of Monaco	Both	1.00(0.73-1.27)
Puerto Rico	Both	-1.28(-1.60--0.97)
Qatar	Both	0.23(-0.48-0.94)
Republic of Nauru	Both	-0.83(-1.05--0.61)
Republic of Niue	Both	0.61(0.45-0.77)
Republic of Palau	Both	0.49(0.25-0.73)
Republic of San Marino	Both	-0.59(-0.94--0.23)
Romania	Both	1.35(1.04-1.67)
Russian Federation	Both	4.25(3.56-4.95)
Rwanda	Both	-1.11(-1.41--0.81)
Saint Kitts and Nevis	Both	-0.24(-0.76-0.27)
Saint Lucia	Both	-1.12(-1.69--0.55)
Saint Vincent and the Grenadines	Both	0.92(0.40-1.44)
Samoa	Both	-0.39(-0.53--0.25)
Sao Tome and Principe	Both	0.17(0.04-0.30)
Saudi Arabia	Both	1.10(1.03-1.18)
Senegal	Both	-0.28(-0.44--0.13)
Serbia	Both	-0.17(-0.31--0.02)
Seychelles	Both	-0.28(-0.39--0.17)
Sierra Leone	Both	-0.74(-0.83--0.64)
Singapore	Both	-1.53(-1.82--1.23)
Slovakia	Both	-0.12(-0.28-0.03)
Slovenia	Both	-1.15(-1.49--0.81)
Solomon Islands	Both	0.50(0.34-0.66)
Somalia	Both	-0.22(-0.30--0.14)
South Africa	Both	1.29(0.84-1.74)
South Korea	Both	-3.08(-3.21--2.95)
South Sudan	Both	0.90(0.71-1.09)
Spain	Both	-1.95(-2.11--1.79)
Sri Lanka	Both	-1.86(-2.11--1.61)
Sudan	Both	0.90(0.67-1.13)
Suriname	Both	0.13(-0.06-0.32)
Swaziland	Both	1.48(0.68-2.28)
Sweden	Both	0.81(0.49-1.14)
Switzerland	Both	-0.62(-0.93--0.32)
Syria	Both	0.42(0.19-0.66)
Taiwan (Province of China)	Both	1.12(0.62-1.62)
Tajikistan	Both	-0.80(-1.05--0.54)
Tanzania	Both	0.17(0.11-0.23)
Thailand	Both	0.23(0.00-0.46)
The Bahamas	Both	-0.41(-0.70--0.13)
The Gambia	Both	0.81(0.67-0.96)
Timor-Leste	Both	-0.30(-0.50--0.10)
Togo	Both	0.43(0.38-0.49)
Tokelau	Both	0.03(-0.11-0.17)
Tonga	Both	0.01(-0.38-0.41)
Trinidad and Tobago	Both	-0.61(-0.88--0.33)
Tunisia	Both	1.13(0.98-1.29)
Turkey	Both	0.67(0.22-1.11)
Turkmenistan	Both	2.89(2.62-3.15)
Tuvalu	Both	0.04(-0.03-0.10)
Uganda	Both	-0.10(-0.33-0.12)
Ukraine	Both	2.37(1.58-3.17)
United Arab Emirates	Both	3.59(3.02-4.15)
United Kingdom	Both	2.82(2.25-3.40)
United States	Both	1.34(1.17-1.51)
Uruguay	Both	-0.14(-0.26--0.03)
Uzbekistan	Both	0.63(0.32-0.95)
Vanuatu	Both	0.13(0.05-0.21)
Venezuela	Both	-0.20(-0.65-0.25)
Vietnam	Both	-0.06(-0.12-0.01)
Virgin Islands, U.S.	Both	-0.64(-0.79--0.50)
Yemen	Both	-1.25(-1.36--1.13)
Zambia	Both	-1.23(-1.51--0.95)
Zimbabwe	Both	0.94(0.38-1.51)

## Sheet: ASDR
S2 Table. EAPC of the ASDR in NAFLD in 204 countries and territories from 1990-2021.
location	sex	EAPC (95%CI)
Afghanistan	Both	-0.49(-0.62--0.36)
Albania	Both	-0.82(-1.24--0.41)
Algeria	Both	1.29(1.13-1.46)
American Samoa	Both	0.63(0.44-0.81)
Andorra	Both	-0.35(-0.51--0.19)
Angola	Both	-0.70(-0.86--0.55)
Antigua and Barbuda	Both	-0.16(-0.60-0.28)
Argentina	Both	0.11(-0.12-0.34)
Armenia	Both	1.82(1.02-2.63)
Australia	Both	1.71(1.56-1.86)
Austria	Both	-1.29(-1.49--1.10)
Azerbaijan	Both	0.98(0.78-1.18)
Bahrain	Both	-0.94(-1.24--0.63)
Bangladesh	Both	-0.70(-0.83--0.58)
Barbados	Both	-1.17(-1.39--0.95)
Belarus	Both	3.78(2.70-4.86)
Belgium	Both	-0.11(-0.34-0.12)
Belize	Both	1.68(1.28-2.08)
Benin	Both	-0.42(-0.57--0.28)
Bermuda	Both	-1.82(-2.49--1.14)
Bhutan	Both	0.90(0.88-0.93)
Bolivia	Both	0.42(0.38-0.46)
Bosnia and Herzegovina	Both	-0.02(-0.17-0.13)
Botswana	Both	0.05(-0.17-0.27)
Brazil	Both	0.50(0.39-0.62)
Brunei	Both	-0.74(-0.86--0.62)
Bulgaria	Both	0.49(0.22-0.76)
Burkina Faso	Both	-0.32(-0.43--0.21)
Burundi	Both	-1.65(-1.83--1.47)
Cambodia	Both	-1.01(-1.10--0.93)
Cameroon	Both	-0.48(-0.61--0.36)
Canada	Both	1.96(1.82-2.09)
Cape Verde	Both	0.84(0.67-1.01)
Central African Republic	Both	-0.44(-0.56--0.33)
Chad	Both	-0.05(-0.19-0.09)
Chile	Both	-0.42(-0.68--0.16)
China	Both	-0.97(-1.12--0.83)
Colombia	Both	-0.04(-0.18-0.11)
Comoros	Both	-0.31(-0.47--0.14)
Congo	Both	-0.59(-0.70--0.48)
Cook Islands	Both	0.47(0.26-0.68)
Costa Rica	Both	0.70(0.45-0.96)
Cote d'Ivoire	Both	-0.30(-0.39--0.21)
Croatia	Both	-1.01(-1.23--0.79)
Cuba	Both	1.67(1.18-2.15)
Cyprus	Both	-1.79(-1.93--1.64)
Czech Republic	Both	0.37(0.20-0.55)
Democratic Republic of the Congo	Both	-0.49(-0.58--0.39)
Denmark	Both	-0.67(-1.26--0.07)
Djibouti	Both	0.54(0.42-0.66)
Dominica	Both	0.34(0.22-0.46)
Dominican Republic	Both	0.82(0.54-1.09)
Ecuador	Both	0.35(0.12-0.59)
Egypt	Both	0.38(0.26-0.50)
El Salvador	Both	1.02(0.88-1.16)
Equatorial Guinea	Both	1.31(0.98-1.64)
Eritrea	Both	-0.42(-0.53--0.32)
Estonia	Both	2.52(1.89-3.16)
Ethiopia	Both	-1.55(-1.75--1.36)
Federated States of Micronesia	Both	-0.11(-0.33-0.12)
Fiji	Both	0.72(0.66-0.78)
Finland	Both	1.62(1.06-2.19)
France	Both	-1.16(-1.35--0.97)
Gabon	Both	0.93(0.72-1.13)
Georgia	Both	0.50(0.17-0.83)
Germany	Both	-0.97(-1.12--0.81)
Ghana	Both	0.90(0.71-1.09)
Greece	Both	-0.04(-0.18-0.09)
Greenland	Both	0.42(0.31-0.53)
Grenada	Both	0.50(0.22-0.78)
Guam	Both	1.23(1.01-1.46)
Guatemala	Both	0.41(0.05-0.77)
Guinea	Both	-0.08(-0.19-0.03)
Guinea-Bissau	Both	-0.88(-0.97--0.80)
Guyana	Both	0.97(0.71-1.24)
Haiti	Both	-0.77(-0.85--0.69)
Honduras	Both	0.86(0.75-0.98)
Hungary	Both	-3.11(-3.57--2.66)
Iceland	Both	0.11(-0.08-0.30)
India	Both	0.38(0.34-0.41)
Indonesia	Both	0.71(0.65-0.77)
Iran	Both	0.04(-0.08-0.15)
Iraq	Both	0.05(-0.22-0.32)
Ireland	Both	1.05(0.55-1.55)
Israel	Both	-1.09(-1.40--0.77)
Italy	Both	-3.35(-3.46--3.23)
Jamaica	Both	0.19(-0.13-0.52)
Japan	Both	-2.43(-2.66--2.21)
Jordan	Both	-1.08(-1.43--0.72)
Kazakhstan	Both	3.17(2.75-3.60)
Kenya	Both	1.80(1.65-1.95)
Kiribati	Both	-0.24(-0.50-0.03)
Kuwait	Both	0.44(-0.32-1.20)
Kyrgyzstan	Both	0.28(-0.23-0.79)
Laos	Both	-1.24(-1.31--1.18)
Latvia	Both	2.42(1.80-3.05)
Lebanon	Both	-0.39(-0.59--0.18)
Lesotho	Both	3.29(2.74-3.84)
Liberia	Both	0.20(-0.09-0.49)
Libya	Both	1.89(1.61-2.18)
Lithuania	Both	3.80(2.73-4.87)
Luxembourg	Both	-1.60(-1.76--1.44)
Macedonia	Both	0.09(-0.01-0.19)
Madagascar	Both	-0.18(-0.28--0.08)
Malawi	Both	0.28(-0.01-0.58)
Malaysia	Both	1.32(0.95-1.69)
Maldives	Both	-1.61(-1.76--1.47)
Mali	Both	0.50(0.39-0.61)
Malta	Both	-0.37(-0.70--0.04)
Marshall Islands	Both	0.08(-0.03-0.20)
Mauritania	Both	-1.17(-1.33--1.01)
Mauritius	Both	-1.43(-1.64--1.21)
Mexico	Both	0.59(0.49-0.70)
Moldova	Both	0.47(0.10-0.84)
Mongolia	Both	0.95(0.59-1.31)
Montenegro	Both	0.94(0.88-1.01)
Morocco	Both	1.46(1.35-1.58)
Mozambique	Both	1.24(1.10-1.38)
Myanmar	Both	-0.41(-0.48--0.35)
Namibia	Both	0.19(-0.15-0.52)
Nepal	Both	1.74(1.47-2.01)
Netherlands	Both	-0.11(-0.35-0.13)
New Zealand	Both	1.04(0.90-1.18)
Nicaragua	Both	1.67(1.44-1.89)
Niger	Both	-1.00(-1.06--0.93)
Nigeria	Both	-0.19(-0.23--0.14)
North Korea	Both	-0.86(-0.92--0.80)
Northern Mariana Islands	Both	-0.63(-0.79--0.48)
Norway	Both	0.20(-0.01-0.42)
Oman	Both	1.99(1.75-2.24)
Pakistan	Both	0.19(0.02-0.35)
Palestine	Both	-1.03(-1.11--0.95)
Panama	Both	0.57(0.38-0.76)
Papua New Guinea	Both	-1.07(-1.17--0.97)
Paraguay	Both	1.89(1.74-2.04)
Peru	Both	0.29(0.01-0.58)
Philippines	Both	0.18(0.12-0.23)
Poland	Both	2.52(2.30-2.74)
Portugal	Both	-2.35(-2.58--2.12)
Principality of Monaco	Both	0.97(0.69-1.24)
Puerto Rico	Both	-1.40(-1.74--1.06)
Qatar	Both	0.23(-0.40-0.86)
Republic of Nauru	Both	-0.72(-0.92--0.52)
Republic of Niue	Both	0.48(0.31-0.65)
Republic of Palau	Both	0.59(0.35-0.83)
Republic of San Marino	Both	-0.37(-0.72--0.02)
Romania	Both	1.18(0.82-1.55)
Russian Federation	Both	4.82(3.92-5.72)
Rwanda	Both	-1.42(-1.75--1.09)
Saint Kitts and Nevis	Both	-0.50(-1.08-0.10)
Saint Lucia	Both	-0.83(-1.33--0.32)
Saint Vincent and the Grenadines	Both	1.11(0.62-1.61)
Samoa	Both	-0.39(-0.54--0.25)
Sao Tome and Principe	Both	0.11(-0.06-0.28)
Saudi Arabia	Both	1.05(0.97-1.12)
Senegal	Both	-0.37(-0.53--0.21)
Serbia	Both	-0.19(-0.33--0.04)
Seychelles	Both	-0.48(-0.60--0.35)
Sierra Leone	Both	-0.69(-0.78--0.60)
Singapore	Both	-2.06(-2.34--1.78)
Slovakia	Both	-0.17(-0.35-0.01)
Slovenia	Both	-1.86(-2.25--1.47)
Solomon Islands	Both	0.55(0.38-0.72)
Somalia	Both	-0.39(-0.47--0.30)
South Africa	Both	1.09(0.60-1.57)
South Korea	Both	-3.41(-3.51--3.31)
South Sudan	Both	0.88(0.68-1.09)
Spain	Both	-2.13(-2.29--1.97)
Sri Lanka	Both	-2.24(-2.58--1.91)
Sudan	Both	0.85(0.62-1.09)
Suriname	Both	0.11(-0.11-0.32)
Swaziland	Both	1.70(0.82-2.58)
Sweden	Both	0.53(0.21-0.86)
Switzerland	Both	-1.15(-1.42--0.87)
Syria	Both	0.20(-0.07-0.46)
Taiwan (Province of China)	Both	0.86(0.34-1.37)
Tajikistan	Both	-0.92(-1.13--0.71)
Tanzania	Both	0.09(0.03-0.14)
Thailand	Both	0.30(0.07-0.52)
The Bahamas	Both	-0.43(-0.72--0.14)
The Gambia	Both	0.78(0.60-0.96)
Timor-Leste	Both	-0.42(-0.66--0.19)
Togo	Both	0.34(0.28-0.41)
Tokelau	Both	0.10(-0.05-0.25)
Tonga	Both	-0.04(-0.42-0.35)
Trinidad and Tobago	Both	-0.30(-0.56--0.03)
Tunisia	Both	1.09(0.95-1.23)
Turkey	Both	0.19(-0.19-0.58)
Turkmenistan	Both	3.54(3.25-3.82)
Tuvalu	Both	-0.03(-0.10-0.04)
Uganda	Both	-0.19(-0.43-0.05)
Ukraine	Both	2.91(1.96-3.87)
United Arab Emirates	Both	2.78(2.32-3.23)
United Kingdom	Both	2.77(2.10-3.44)
United States	Both	1.26(1.09-1.43)
Uruguay	Both	-0.18(-0.29--0.07)
Uzbekistan	Both	0.70(0.38-1.01)
Vanuatu	Both	0.09(0.01-0.18)
Venezuela	Both	-0.13(-0.56-0.31)
Vietnam	Both	-0.09(-0.18--0.01)
Virgin Islands, U.S.	Both	-0.16(-0.31--0.02)
Yemen	Both	-1.28(-1.39--1.17)
Zambia	Both	-1.42(-1.73--1.11)
Zimbabwe	Both	1.06(0.44-1.69)
