# Supplementary material for: Global burden of NAFLD 1990–2021 and projections to 2035: Results from the Global Burden of Disease study 2021
Source: PLoS One. 2025 Aug 22;20(8):e0330504. doi: 10.1371/journal.pone.0330504 (PMC12373163; doi:10.1371/journal.pone.0330504)
Supplement: S3 Table — (XLSX) [file pone.0330504.s003.xlsx]

## Sheet: ASIR
S3 Table. ASIR trends in Global disease burden of NAFLD at Different SDI Levels from1990 to 2021.
location	sex	year	val	upper	lower
High SDI	Both	1990	342.717	373.46	312.231
High SDI	Both	1991	345.218	376.15	314.608
High SDI	Both	1992	347.735	378.745	316.954
High SDI	Both	1993	350.221	381.27	319.199
High SDI	Both	1994	352.686	383.773	321.44
High SDI	Both	1995	355.18	386.413	323.733
High SDI	Both	1996	357.352	388.54	326.037
High SDI	Both	1997	359.625	390.813	328.396
High SDI	Both	1998	362.01	393.236	330.829
High SDI	Both	1999	364.427	395.722	333.268
High SDI	Both	2000	366.922	398.317	335.791
High SDI	Both	2001	370.349	401.912	338.977
High SDI	Both	2002	373.804	405.728	342.218
High SDI	Both	2003	377.262	409.544	345.462
High SDI	Both	2004	380.754	413.415	348.744
High SDI	Both	2005	384.326	417.386	352.023
High SDI	Both	2006	389.85	423.69	356.837
High SDI	Both	2007	396.225	430.885	362.424
High SDI	Both	2008	403.28	438.663	368.743
High SDI	Both	2009	409.883	445.855	374.67
High SDI	Both	2010	415.062	451.283	379.443
High SDI	Both	2011	420.284	456.713	384.242
High SDI	Both	2012	425.328	462.119	388.91
High SDI	Both	2013	430.165	467.343	393.435
High SDI	Both	2014	434.776	472.124	397.801
High SDI	Both	2015	439.203	476.701	401.948
High SDI	Both	2016	442.463	480.25	404.923
High SDI	Both	2017	444.672	482.55	407.039
High SDI	Both	2018	446.181	484.262	408.373
High SDI	Both	2019	447.295	485.591	409.327
High SDI	Both	2020	449.103	487.151	411.119
High SDI	Both	2021	450.025	488.427	412.198
High-middle SDI	Both	1990	478.36	522.096	435.279
High-middle SDI	Both	1991	482.018	526.014	438.839
High-middle SDI	Both	1992	485.658	529.9	442.324
High-middle SDI	Both	1993	489.265	533.78	445.676
High-middle SDI	Both	1994	492.822	537.746	449.01
High-middle SDI	Both	1995	496.32	541.841	452.368
High-middle SDI	Both	1996	498.509	544.176	454.643
High-middle SDI	Both	1997	500.643	546.422	456.664
High-middle SDI	Both	1998	502.701	548.549	458.592
High-middle SDI	Both	1999	504.67	550.576	460.42
High-middle SDI	Both	2000	506.517	552.463	461.945
High-middle SDI	Both	2001	505.526	551.146	461.022
High-middle SDI	Both	2002	504.477	549.72	459.885
High-middle SDI	Both	2003	503.423	548.088	459.03
High-middle SDI	Both	2004	502.423	546.532	458.369
High-middle SDI	Both	2005	501.432	545.064	457.719
High-middle SDI	Both	2006	508.754	553.331	464.284
High-middle SDI	Both	2007	516.248	561.847	471.073
High-middle SDI	Both	2008	523.876	570.209	478.037
High-middle SDI	Both	2009	531.58	578.667	484.995
High-middle SDI	Both	2010	539.354	587.175	491.987
High-middle SDI	Both	2011	547.805	596.328	499.908
High-middle SDI	Both	2012	556.364	605.653	507.715
High-middle SDI	Both	2013	565.227	615.369	516.184
High-middle SDI	Both	2014	574.507	625.587	524.617
High-middle SDI	Both	2015	583.898	636.056	533.066
High-middle SDI	Both	2016	590.192	642.878	538.496
High-middle SDI	Both	2017	594.925	648.004	542.542
High-middle SDI	Both	2018	598.56	651.845	546.251
High-middle SDI	Both	2019	601.401	654.938	549.028
High-middle SDI	Both	2020	608.873	662.935	556.407
High-middle SDI	Both	2021	611.287	665.561	557.972
Low SDI	Both	1990	483.421	527.627	440.216
Low SDI	Both	1991	484.471	528.879	441.335
Low SDI	Both	1992	485.808	530.451	442.625
Low SDI	Both	1993	487.456	532.364	444.043
Low SDI	Both	1994	489.234	534.394	445.585
Low SDI	Both	1995	490.813	536.199	446.969
Low SDI	Both	1996	492.496	537.608	448.56
Low SDI	Both	1997	493.999	538.831	449.956
Low SDI	Both	1998	495.541	540.254	451.317
Low SDI	Both	1999	497.169	541.739	452.773
Low SDI	Both	2000	498.717	543.144	454.176
Low SDI	Both	2001	499.948	544.663	455.301
Low SDI	Both	2002	501.391	546.488	456.442
Low SDI	Both	2003	503.108	548.674	457.838
Low SDI	Both	2004	504.785	550.926	459.233
Low SDI	Both	2005	506.361	553.062	460.612
Low SDI	Both	2006	508.322	554.834	462.359
Low SDI	Both	2007	510.242	556.567	463.972
Low SDI	Both	2008	512.107	558.53	465.47
Low SDI	Both	2009	514.051	560.739	467.047
Low SDI	Both	2010	516.023	562.988	468.702
Low SDI	Both	2011	519.937	566.921	472.361
Low SDI	Both	2012	523.88	570.875	476.045
Low SDI	Both	2013	527.805	574.794	479.705
Low SDI	Both	2014	531.705	578.67	483.338
Low SDI	Both	2015	535.579	582.51	486.937
Low SDI	Both	2016	539.935	587.41	491.301
Low SDI	Both	2017	543.551	591.583	495.157
Low SDI	Both	2018	546.613	595.2	498.438
Low SDI	Both	2019	549.261	598.434	500.869
Low SDI	Both	2020	552.149	601.786	502.582
Low SDI	Both	2021	553.739	605.081	503.532
Low-middle SDI	Both	1990	520.735	566.643	474.207
Low-middle SDI	Both	1991	523.083	568.967	476.597
Low-middle SDI	Both	1992	525.411	571.275	478.797
Low-middle SDI	Both	1993	527.701	573.548	480.897
Low-middle SDI	Both	1994	529.964	575.937	482.969
Low-middle SDI	Both	1995	532.198	578.317	485.013
Low-middle SDI	Both	1996	534.996	581.34	487.836
Low-middle SDI	Both	1997	537.791	584.511	490.593
Low-middle SDI	Both	1998	540.583	587.818	493.183
Low-middle SDI	Both	1999	543.398	591.157	495.985
Low-middle SDI	Both	2000	546.257	594.378	498.862
Low-middle SDI	Both	2001	548.26	596.653	500.491
Low-middle SDI	Both	2002	550.307	598.858	502.005
Low-middle SDI	Both	2003	552.358	600.832	503.637
Low-middle SDI	Both	2004	554.395	602.789	505.322
Low-middle SDI	Both	2005	556.409	604.883	506.865
Low-middle SDI	Both	2006	559.199	607.992	509.815
Low-middle SDI	Both	2007	561.901	611.15	512.687
Low-middle SDI	Both	2008	564.532	614.235	515.46
Low-middle SDI	Both	2009	567.096	617.199	517.895
Low-middle SDI	Both	2010	569.607	619.573	520.074
Low-middle SDI	Both	2011	575.604	626.373	525.671
Low-middle SDI	Both	2012	581.567	632.93	531.002
Low-middle SDI	Both	2013	587.509	639.255	536.058
Low-middle SDI	Both	2014	593.443	645.561	541.274
Low-middle SDI	Both	2015	599.38	651.904	546.638
Low-middle SDI	Both	2016	605.111	657.462	551.958
Low-middle SDI	Both	2017	609.97	662.273	556.341
Low-middle SDI	Both	2018	614.079	666.456	560.345
Low-middle SDI	Both	2019	617.574	669.948	563.802
Low-middle SDI	Both	2020	621.195	673.913	568.13
Low-middle SDI	Both	2021	623.222	676.225	569.615
Middle SDI	Both	1990	533.689	580.654	485.354
Middle SDI	Both	1991	536.764	583.847	488.405
Middle SDI	Both	1992	539.937	587.267	491.538
Middle SDI	Both	1993	543.078	590.836	494.605
Middle SDI	Both	1994	546.241	594.382	497.679
Middle SDI	Both	1995	549.554	598.151	500.873
Middle SDI	Both	1996	552.967	601.754	503.964
Middle SDI	Both	1997	556.458	605.413	507.055
Middle SDI	Both	1998	559.941	609.034	510.129
Middle SDI	Both	1999	563.352	612.625	513.164
Middle SDI	Both	2000	566.69	616.421	516.3
Middle SDI	Both	2001	567.749	617.755	517.455
Middle SDI	Both	2002	568.8	619.111	518.428
Middle SDI	Both	2003	569.753	620.373	519.275
Middle SDI	Both	2004	570.668	621.588	520.085
Middle SDI	Both	2005	571.646	622.666	520.951
Middle SDI	Both	2006	577.888	629.363	526.54
Middle SDI	Both	2007	584.01	635.74	532.036
Middle SDI	Both	2008	590.096	642.211	537.709
Middle SDI	Both	2009	596.084	648.581	543.314
Middle SDI	Both	2010	602.012	654.942	548.892
Middle SDI	Both	2011	608.059	661.343	554.678
Middle SDI	Both	2012	613.968	667.586	560.329
Middle SDI	Both	2013	619.654	673.94	565.661
Middle SDI	Both	2014	625.167	679.87	570.828
Middle SDI	Both	2015	630.737	685.878	576.045
Middle SDI	Both	2016	636.666	692.374	581.395
Middle SDI	Both	2017	641.284	697.283	585.951
Middle SDI	Both	2018	644.873	700.852	589.589
Middle SDI	Both	2019	647.7	703.264	592.547
Middle SDI	Both	2020	653.787	710.312	598.241
Middle SDI	Both	2021	656.974	712.86	602.082

## Sheet: ASPR
S3 Table. ASPR trends in Global disease burden of NAFLD at Different SDI Levels from1990 to 2021.
location	sex	year	val	upper	lower
High SDI	Both	1990	8520.08	9274.2	7809.16
High SDI	Both	1991	8581.81	9341.56	7868.43
High SDI	Both	1992	8644.5	9409.96	7929
High SDI	Both	1993	8707.5	9478.07	7989.4
High SDI	Both	1994	8769.69	9544.94	8048.19
High SDI	Both	1995	8830.6	9610.34	8102.1
High SDI	Both	1996	8895.46	9672.3	8161.47
High SDI	Both	1997	8967.97	9742.6	8224.44
High SDI	Both	1998	9044.94	9819.36	8293.6
High SDI	Both	1999	9121.38	9899.33	8362.54
High SDI	Both	2000	9195.21	9974.22	8428.63
High SDI	Both	2001	9273.13	10057.4	8502.05
High SDI	Both	2002	9360.72	10152.3	8584.96
High SDI	Both	2003	9454.95	10250.9	8677.47
High SDI	Both	2004	9554.36	10355.6	8775.36
High SDI	Both	2005	9657.39	10464.1	8874.53
High SDI	Both	2006	9777.17	10595.8	8983.02
High SDI	Both	2007	9921.65	10754.6	9114.51
High SDI	Both	2008	10084.2	10938.6	9262.81
High SDI	Both	2009	10246	11121.9	9409.69
High SDI	Both	2010	10389.4	11282.7	9539.75
High SDI	Both	2011	10540.1	11442.3	9681.31
High SDI	Both	2012	10706.2	11620.7	9838.75
High SDI	Both	2013	10871.6	11798	9995.36
High SDI	Both	2014	11020	11958.7	10135.6
High SDI	Both	2015	11135.9	12089	10242.2
High SDI	Both	2016	11225	12184.2	10319.8
High SDI	Both	2017	11304.1	12267.5	10387.6
High SDI	Both	2018	11375.3	12343.8	10447.2
High SDI	Both	2019	11439.9	12419	10499.9
High SDI	Both	2020	11519.3	12486.5	10575.1
High SDI	Both	2021	11543.7	12529.1	10585.6
High-middle SDI	Both	1990	12230.4	13334.1	11204.1
High-middle SDI	Both	1991	12325.1	13449	11294.3
High-middle SDI	Both	1992	12413.5	13556.7	11373.5
High-middle SDI	Both	1993	12495.6	13653.7	11444.4
High-middle SDI	Both	1994	12571.8	13739.1	11509.1
High-middle SDI	Both	1995	12641.1	13816	11568.1
High-middle SDI	Both	1996	12704.8	13882.3	11630.2
High-middle SDI	Both	1997	12760	13940	11686
High-middle SDI	Both	1998	12806.3	13982.6	11734
High-middle SDI	Both	1999	12843.8	14017.3	11774.8
High-middle SDI	Both	2000	12871.8	14041.6	11800.9
High-middle SDI	Both	2001	12860	14026.7	11790.9
High-middle SDI	Both	2002	12798.9	13957	11736.5
High-middle SDI	Both	2003	12722.9	13860.1	11668.7
High-middle SDI	Both	2004	12670	13789.1	11620.2
High-middle SDI	Both	2005	12678.3	13788.2	11619.5
High-middle SDI	Both	2006	12783.2	13901.4	11724.5
High-middle SDI	Both	2007	12971.6	14105.5	11907.4
High-middle SDI	Both	2008	13207.4	14361.8	12134
High-middle SDI	Both	2009	13455.1	14637.7	12369.9
High-middle SDI	Both	2010	13681	14890.3	12585.3
High-middle SDI	Both	2011	13909.5	15140.1	12786.5
High-middle SDI	Both	2012	14170.5	15425.7	13016.6
High-middle SDI	Both	2013	14436	15716.5	13250.8
High-middle SDI	Both	2014	14677.2	15980.6	13462.4
High-middle SDI	Both	2015	14860	16180.7	13620.4
High-middle SDI	Both	2016	14982.3	16302	13737.1
High-middle SDI	Both	2017	15074.3	16395.1	13821.8
High-middle SDI	Both	2018	15148.7	16470.1	13896.8
High-middle SDI	Both	2019	15215.6	16538.5	13969.5
High-middle SDI	Both	2020	15416.1	16789.7	14144
High-middle SDI	Both	2021	15471.1	16878.9	14155.4
Low SDI	Both	1990	12421.5	13593.5	11351.3
Low SDI	Both	1991	12439.2	13608	11367.5
Low SDI	Both	1992	12461.8	13633.8	11379.1
Low SDI	Both	1993	12488.8	13664.3	11394.5
Low SDI	Both	1994	12519.2	13696.4	11415.3
Low SDI	Both	1995	12547.3	13735.6	11434.2
Low SDI	Both	1996	12570.8	13752.7	11455.6
Low SDI	Both	1997	12596.3	13775.5	11477.8
Low SDI	Both	1998	12624.7	13802.6	11502.4
Low SDI	Both	1999	12653.7	13836.2	11527.7
Low SDI	Both	2000	12677.5	13871	11548.2
Low SDI	Both	2001	12693.5	13883.3	11564.8
Low SDI	Both	2002	12709.1	13898.7	11581.2
Low SDI	Both	2003	12728.7	13922	11601.2
Low SDI	Both	2004	12751.1	13946.1	11623.4
Low SDI	Both	2005	12777.8	13974.5	11649.5
Low SDI	Both	2006	12811.8	14003.4	11686.8
Low SDI	Both	2007	12849	14036.6	11727.6
Low SDI	Both	2008	12888.2	14071.6	11770.5
Low SDI	Both	2009	12930.2	14105.2	11816.1
Low SDI	Both	2010	12973.1	14142.4	11862.6
Low SDI	Both	2011	13037.2	14212.9	11920.9
Low SDI	Both	2012	13134.4	14319.8	12009.2
Low SDI	Both	2013	13247.5	14445.4	12111.8
Low SDI	Both	2014	13358.9	14570.1	12212.7
Low SDI	Both	2015	13451.3	14677.1	12295.2
Low SDI	Both	2016	13530.8	14759	12368.5
Low SDI	Both	2017	13612.2	14857.8	12444.1
Low SDI	Both	2018	13690.9	14952.7	12517.7
Low SDI	Both	2019	13761.3	15029.2	12583.2
Low SDI	Both	2020	13834.6	15085.7	12649.8
Low SDI	Both	2021	13889.2	15166.3	12685.4
Low-middle SDI	Both	1990	13579	14820.3	12385.8
Low-middle SDI	Both	1991	13620.3	14869.2	12417.3
Low-middle SDI	Both	1992	13664.6	14926.2	12451
Low-middle SDI	Both	1993	13710.8	14971.4	12486.5
Low-middle SDI	Both	1994	13757	15016.3	12526.3
Low-middle SDI	Both	1995	13802.5	15058.7	12569.1
Low-middle SDI	Both	1996	13854.8	15118.6	12625.1
Low-middle SDI	Both	1997	13917.2	15189.5	12691
Low-middle SDI	Both	1998	13982.7	15263.9	12759.5
Low-middle SDI	Both	1999	14043.8	15330.9	12823.4
Low-middle SDI	Both	2000	14093	15380.9	12878.5
Low-middle SDI	Both	2001	14122.5	15402.4	12913.4
Low-middle SDI	Both	2002	14137.1	15420.3	12933.6
Low-middle SDI	Both	2003	14147.3	15431.6	12949
Low-middle SDI	Both	2004	14163.8	15449.7	12969.8
Low-middle SDI	Both	2005	14197.2	15485.1	13005.9
Low-middle SDI	Both	2006	14246.5	15536	13040.5
Low-middle SDI	Both	2007	14302.8	15594.1	13081.5
Low-middle SDI	Both	2008	14364.4	15662.2	13127.8
Low-middle SDI	Both	2009	14429.7	15731.5	13177.5
Low-middle SDI	Both	2010	14497.3	15801.8	13229.1
Low-middle SDI	Both	2011	14602.9	15917.7	13334.4
Low-middle SDI	Both	2012	14761.9	16086.4	13488.8
Low-middle SDI	Both	2013	14944.5	16288.5	13664.9
Low-middle SDI	Both	2014	15120.4	16480.8	13834.9
Low-middle SDI	Both	2015	15259.1	16631.4	13969.6
Low-middle SDI	Both	2016	15374.4	16742.7	14079.4
Low-middle SDI	Both	2017	15490.4	16861.5	14186.4
Low-middle SDI	Both	2018	15593.5	16976.4	14277.6
Low-middle SDI	Both	2019	15668.8	17060.8	14342.1
Low-middle SDI	Both	2020	15706.5	17089.3	14391.8
Low-middle SDI	Both	2021	15748.7	17126.7	14418.6
Middle SDI	Both	1990	13847	15124.7	12679.9
Middle SDI	Both	1991	13906	15193.4	12736.4
Middle SDI	Both	1992	13964	15260.7	12790.1
Middle SDI	Both	1993	14019.2	15324.6	12833.2
Middle SDI	Both	1994	14072.5	15379.1	12874.6
Middle SDI	Both	1995	14126.3	15434.8	12917.2
Middle SDI	Both	1996	14184	15497.5	12975
Middle SDI	Both	1997	14244.8	15564.6	13036.7
Middle SDI	Both	1998	14302.8	15629.2	13096
Middle SDI	Both	1999	14352.7	15684.3	13137.1
Middle SDI	Both	2000	14389.3	15724.8	13165.1
Middle SDI	Both	2001	14388.6	15715.4	13175.3
Middle SDI	Both	2002	14351.2	15666.3	13152.1
Middle SDI	Both	2003	14305	15616.2	13120.6
Middle SDI	Both	2004	14279.6	15578.5	13108
Middle SDI	Both	2005	14304.1	15596.3	13135.2
Middle SDI	Both	2006	14402.9	15699	13228.2
Middle SDI	Both	2007	14565.8	15871.5	13375
Middle SDI	Both	2008	14763.8	16082.4	13553.6
Middle SDI	Both	2009	14966.9	16299.3	13736.7
Middle SDI	Both	2010	15148.5	16494.3	13899.6
Middle SDI	Both	2011	15323.6	16683.4	14054.6
Middle SDI	Both	2012	15514.7	16891	14222.3
Middle SDI	Both	2013	15703.1	17096.5	14387.5
Middle SDI	Both	2014	15872.9	17287.6	14535.5
Middle SDI	Both	2015	16011.7	17441.2	14655.7
Middle SDI	Both	2016	16133.3	17567.7	14771.3
Middle SDI	Both	2017	16252.6	17695.6	14885.7
Middle SDI	Both	2018	16355.4	17809.2	14984.8
Middle SDI	Both	2019	16427.7	17891.7	15055.5
Middle SDI	Both	2020	16583	18081.9	15168.7
Middle SDI	Both	2021	16589.9	18069.1	15168.3

## Sheet: ASMR
S3 Table. ASMR trends in Global disease burden of NAFLD at Different SDI Levels from1990 to 2021.
location	sex	year	val	upper	lower
High SDI	Both	1990	1.42586	1.84299	1.08731
High SDI	Both	1991	1.44991	1.87177	1.10445
High SDI	Both	1992	1.45428	1.87423	1.11406
High SDI	Both	1993	1.47216	1.8959	1.12929
High SDI	Both	1994	1.49017	1.91903	1.14925
High SDI	Both	1995	1.50764	1.93424	1.16734
High SDI	Both	1996	1.50462	1.92224	1.16747
High SDI	Both	1997	1.49854	1.90534	1.1616
High SDI	Both	1998	1.51071	1.92031	1.17357
High SDI	Both	1999	1.52424	1.93502	1.18667
High SDI	Both	2000	1.52801	1.93769	1.18985
High SDI	Both	2001	1.54323	1.94854	1.20411
High SDI	Both	2002	1.55988	1.96684	1.21999
High SDI	Both	2003	1.5693	1.97711	1.22997
High SDI	Both	2004	1.55086	1.95598	1.21616
High SDI	Both	2005	1.55022	1.95807	1.21595
High SDI	Both	2006	1.54566	1.95011	1.21285
High SDI	Both	2007	1.54538	1.94698	1.21055
High SDI	Both	2008	1.54997	1.95041	1.21537
High SDI	Both	2009	1.5409	1.93236	1.2071
High SDI	Both	2010	1.52967	1.9134	1.19782
High SDI	Both	2011	1.53551	1.92243	1.20266
High SDI	Both	2012	1.53657	1.92577	1.20116
High SDI	Both	2013	1.54376	1.93758	1.20544
High SDI	Both	2014	1.54552	1.93597	1.20662
High SDI	Both	2015	1.56005	1.95574	1.22031
High SDI	Both	2016	1.57317	1.97076	1.22856
High SDI	Both	2017	1.55394	1.94607	1.21385
High SDI	Both	2018	1.53805	1.92988	1.20094
High SDI	Both	2019	1.52007	1.90445	1.18417
High SDI	Both	2020	1.48021	1.85969	1.15007
High SDI	Both	2021	1.47845	1.84757	1.14795
High-middle SDI	Both	1990	1.46799	1.86372	1.11663
High-middle SDI	Both	1991	1.47593	1.88729	1.12694
High-middle SDI	Both	1992	1.49203	1.90771	1.13758
High-middle SDI	Both	1993	1.54612	1.97376	1.19004
High-middle SDI	Both	1994	1.59612	2.04303	1.22414
High-middle SDI	Both	1995	1.61365	2.06568	1.23825
High-middle SDI	Both	1996	1.57783	2.00819	1.21396
High-middle SDI	Both	1997	1.53104	1.94329	1.18143
High-middle SDI	Both	1998	1.50374	1.903	1.16255
High-middle SDI	Both	1999	1.50741	1.89169	1.1786
High-middle SDI	Both	2000	1.5244	1.90944	1.19076
High-middle SDI	Both	2001	1.54226	1.93281	1.20766
High-middle SDI	Both	2002	1.57196	1.9743	1.23287
High-middle SDI	Both	2003	1.5972	2.01889	1.25554
High-middle SDI	Both	2004	1.6055	2.03632	1.25057
High-middle SDI	Both	2005	1.63511	2.06603	1.27871
High-middle SDI	Both	2006	1.59604	2.02093	1.24377
High-middle SDI	Both	2007	1.60424	2.01833	1.24801
High-middle SDI	Both	2008	1.63105	2.06189	1.28127
High-middle SDI	Both	2009	1.60017	2.0129	1.25046
High-middle SDI	Both	2010	1.58755	1.99632	1.2368
High-middle SDI	Both	2011	1.54325	1.93938	1.20637
High-middle SDI	Both	2012	1.53044	1.91905	1.20715
High-middle SDI	Both	2013	1.52066	1.89973	1.19807
High-middle SDI	Both	2014	1.54647	1.94632	1.20742
High-middle SDI	Both	2015	1.53393	1.90843	1.20692
High-middle SDI	Both	2016	1.50253	1.88105	1.17896
High-middle SDI	Both	2017	1.46144	1.823	1.14723
High-middle SDI	Both	2018	1.45811	1.8177	1.14833
High-middle SDI	Both	2019	1.44795	1.80114	1.13587
High-middle SDI	Both	2020	1.41576	1.77142	1.11012
High-middle SDI	Both	2021	1.39844	1.75673	1.08691
Low SDI	Both	1990	1.88888	2.67156	1.34324
Low SDI	Both	1991	1.89284	2.66266	1.3617
Low SDI	Both	1992	1.89783	2.66938	1.36105
Low SDI	Both	1993	1.90313	2.66437	1.35508
Low SDI	Both	1994	1.91641	2.6751	1.37356
Low SDI	Both	1995	1.9282	2.70785	1.37283
Low SDI	Both	1996	1.92128	2.6642	1.36442
Low SDI	Both	1997	1.91354	2.67297	1.37055
Low SDI	Both	1998	1.90378	2.6445	1.36393
Low SDI	Both	1999	1.88507	2.61212	1.36006
Low SDI	Both	2000	1.87923	2.61983	1.35412
Low SDI	Both	2001	1.86849	2.59172	1.33539
Low SDI	Both	2002	1.86517	2.57535	1.35181
Low SDI	Both	2003	1.86182	2.56501	1.34405
Low SDI	Both	2004	1.84672	2.54273	1.33765
Low SDI	Both	2005	1.83331	2.54226	1.33339
Low SDI	Both	2006	1.81875	2.51021	1.33409
Low SDI	Both	2007	1.81081	2.50054	1.32591
Low SDI	Both	2008	1.80309	2.49864	1.33337
Low SDI	Both	2009	1.78922	2.48909	1.3293
Low SDI	Both	2010	1.78156	2.41885	1.31936
Low SDI	Both	2011	1.77443	2.42052	1.33088
Low SDI	Both	2012	1.78232	2.4047	1.34696
Low SDI	Both	2013	1.80615	2.4234	1.37491
Low SDI	Both	2014	1.81464	2.39352	1.37766
Low SDI	Both	2015	1.80416	2.38598	1.38766
Low SDI	Both	2016	1.78527	2.34584	1.37354
Low SDI	Both	2017	1.77682	2.30616	1.37293
Low SDI	Both	2018	1.75965	2.26653	1.35714
Low SDI	Both	2019	1.74871	2.24456	1.3494
Low SDI	Both	2020	1.74673	2.24329	1.34457
Low SDI	Both	2021	1.74281	2.23194	1.33727
Low-middle SDI	Both	1990	1.69263	2.43282	1.2048
Low-middle SDI	Both	1991	1.6973	2.44523	1.21271
Low-middle SDI	Both	1992	1.70208	2.46036	1.22417
Low-middle SDI	Both	1993	1.70844	2.4352	1.22743
Low-middle SDI	Both	1994	1.71404	2.42347	1.23337
Low-middle SDI	Both	1995	1.72442	2.43018	1.25127
Low-middle SDI	Both	1996	1.72201	2.38822	1.24756
Low-middle SDI	Both	1997	1.73671	2.40246	1.26886
Low-middle SDI	Both	1998	1.7627	2.44316	1.28832
Low-middle SDI	Both	1999	1.75145	2.41381	1.2887
Low-middle SDI	Both	2000	1.74015	2.38077	1.28813
Low-middle SDI	Both	2001	1.75405	2.38432	1.29994
Low-middle SDI	Both	2002	1.7704	2.42092	1.31576
Low-middle SDI	Both	2003	1.78889	2.46402	1.32458
Low-middle SDI	Both	2004	1.78171	2.44995	1.32417
Low-middle SDI	Both	2005	1.7868	2.46776	1.31404
Low-middle SDI	Both	2006	1.79597	2.4809	1.33189
Low-middle SDI	Both	2007	1.81468	2.50261	1.34799
Low-middle SDI	Both	2008	1.82958	2.51236	1.36096
Low-middle SDI	Both	2009	1.82156	2.47709	1.36253
Low-middle SDI	Both	2010	1.82091	2.43907	1.35935
Low-middle SDI	Both	2011	1.82017	2.42197	1.36854
Low-middle SDI	Both	2012	1.82856	2.39219	1.38313
Low-middle SDI	Both	2013	1.85111	2.40984	1.40181
Low-middle SDI	Both	2014	1.87174	2.43176	1.41873
Low-middle SDI	Both	2015	1.87092	2.41391	1.42665
Low-middle SDI	Both	2016	1.87234	2.42123	1.429
Low-middle SDI	Both	2017	1.87192	2.39421	1.43331
Low-middle SDI	Both	2018	1.88056	2.40169	1.41594
Low-middle SDI	Both	2019	1.87543	2.43413	1.41144
Low-middle SDI	Both	2020	1.8783	2.43413	1.41467
Low-middle SDI	Both	2021	1.87207	2.41355	1.38785
Middle SDI	Both	1990	1.62652	2.11007	1.24583
Middle SDI	Both	1991	1.62383	2.08962	1.25244
Middle SDI	Both	1992	1.63314	2.11115	1.26161
Middle SDI	Both	1993	1.63776	2.10585	1.26323
Middle SDI	Both	1994	1.63821	2.11458	1.26919
Middle SDI	Both	1995	1.6516	2.10971	1.28993
Middle SDI	Both	1996	1.65211	2.11868	1.28508
Middle SDI	Both	1997	1.64147	2.07519	1.27949
Middle SDI	Both	1998	1.64664	2.08817	1.28133
Middle SDI	Both	1999	1.6352	2.047	1.28128
Middle SDI	Both	2000	1.63933	2.05197	1.28727
Middle SDI	Both	2001	1.64157	2.05343	1.28193
Middle SDI	Both	2002	1.66316	2.07839	1.3032
Middle SDI	Both	2003	1.68795	2.10974	1.33241
Middle SDI	Both	2004	1.69659	2.11429	1.33094
Middle SDI	Both	2005	1.70321	2.1292	1.32858
Middle SDI	Both	2006	1.68559	2.10418	1.32035
Middle SDI	Both	2007	1.68241	2.09614	1.31385
Middle SDI	Both	2008	1.71504	2.13296	1.35505
Middle SDI	Both	2009	1.7321	2.13443	1.36531
Middle SDI	Both	2010	1.73495	2.13504	1.36301
Middle SDI	Both	2011	1.72588	2.12949	1.36717
Middle SDI	Both	2012	1.72618	2.13424	1.36993
Middle SDI	Both	2013	1.75533	2.15737	1.39433
Middle SDI	Both	2014	1.77129	2.17204	1.40708
Middle SDI	Both	2015	1.77506	2.15411	1.41611
Middle SDI	Both	2016	1.78984	2.18863	1.42744
Middle SDI	Both	2017	1.7908	2.19566	1.4291
Middle SDI	Both	2018	1.79158	2.19626	1.42919
Middle SDI	Both	2019	1.79291	2.20456	1.42425
Middle SDI	Both	2020	1.78668	2.21791	1.39589
Middle SDI	Both	2021	1.77846	2.2054	1.39058

## Sheet: ASDR
S3 Table. ASDR trends in Global disease burden of NAFLD at Different SDI Levels from1990 to 2021.
location	sex	year	val	upper	lower
High SDI	Both	1990	38.3923	49.7791	29.4477
High SDI	Both	1991	39.0937	50.6121	29.9562
High SDI	Both	1992	39.2097	50.7101	30.0787
High SDI	Both	1993	39.6908	51.2271	30.4655
High SDI	Both	1994	40.1795	51.7476	30.951
High SDI	Both	1995	40.7227	52.249	31.5132
High SDI	Both	1996	40.6263	52.1106	31.4502
High SDI	Both	1997	40.3823	51.8262	31.2468
High SDI	Both	1998	40.6654	52.0677	31.532
High SDI	Both	1999	41.0035	52.369	31.8832
High SDI	Both	2000	41.1445	52.6111	31.9895
High SDI	Both	2001	41.5978	53.1927	32.2618
High SDI	Both	2002	41.9537	53.5472	32.5357
High SDI	Both	2003	42.1838	53.9454	32.7226
High SDI	Both	2004	41.6361	53.2638	32.4419
High SDI	Both	2005	41.6114	53.2367	32.4157
High SDI	Both	2006	41.4879	52.9685	32.3746
High SDI	Both	2007	41.4706	52.9242	32.4055
High SDI	Both	2008	41.4931	52.8195	32.4886
High SDI	Both	2009	41.1444	52.3212	32.2799
High SDI	Both	2010	40.7159	51.7568	31.9782
High SDI	Both	2011	40.6954	51.7636	31.946
High SDI	Both	2012	40.547	51.5847	31.8475
High SDI	Both	2013	40.728	51.813	32.0224
High SDI	Both	2014	40.7019	51.8451	32.0254
High SDI	Both	2015	41.1035	52.3212	32.38
High SDI	Both	2016	41.2913	52.4258	32.6019
High SDI	Both	2017	40.7658	51.7024	32.0789
High SDI	Both	2018	40.3497	51.1855	31.7151
High SDI	Both	2019	39.8923	50.68	31.3537
High SDI	Both	2020	38.8434	49.3232	30.4867
High SDI	Both	2021	38.7313	48.8289	30.5101
High-middle SDI	Both	1990	37.7882	48.3196	28.886
High-middle SDI	Both	1991	38.0811	48.8682	29.5227
High-middle SDI	Both	1992	38.6566	49.8272	29.8693
High-middle SDI	Both	1993	40.4794	51.9711	31.2982
High-middle SDI	Both	1994	42.3114	54.8532	32.4442
High-middle SDI	Both	1995	43.0311	55.7285	33.0376
High-middle SDI	Both	1996	41.8302	53.5005	32.4879
High-middle SDI	Both	1997	40.2918	51.5609	31.133
High-middle SDI	Both	1998	39.315	49.9655	30.2571
High-middle SDI	Both	1999	39.6286	50.3939	30.8415
High-middle SDI	Both	2000	40.5019	51.6503	31.4656
High-middle SDI	Both	2001	41.3297	52.2582	32.1807
High-middle SDI	Both	2002	42.448	54.3465	32.8657
High-middle SDI	Both	2003	43.5024	56.1405	33.4825
High-middle SDI	Both	2004	44.2225	57.1364	34.0781
High-middle SDI	Both	2005	45.614	58.421	34.8088
High-middle SDI	Both	2006	44.5586	57.5799	34.098
High-middle SDI	Both	2007	44.8491	57.8697	34.5511
High-middle SDI	Both	2008	45.6236	58.2032	35.0547
High-middle SDI	Both	2009	44.2574	56.8754	34.2181
High-middle SDI	Both	2010	43.7292	56.0465	33.6917
High-middle SDI	Both	2011	42.3147	54.0122	32.857
High-middle SDI	Both	2012	41.8678	53.6844	32.576
High-middle SDI	Both	2013	41.4255	52.7457	32.4625
High-middle SDI	Both	2014	42.14	53.7503	32.9135
High-middle SDI	Both	2015	41.7685	52.7782	32.4141
High-middle SDI	Both	2016	40.809	52.0894	32.3696
High-middle SDI	Both	2017	39.4578	50.0596	31.0132
High-middle SDI	Both	2018	39.4743	50.1209	30.8247
High-middle SDI	Both	2019	39.322	50.0058	30.7856
High-middle SDI	Both	2020	38.2912	48.917	29.7493
High-middle SDI	Both	2021	37.9969	48.1691	29.7059
Low SDI	Both	1990	47.4538	64.5897	34.4656
Low SDI	Both	1991	47.5786	64.6126	34.9345
Low SDI	Both	1992	47.7114	64.4803	34.8534
Low SDI	Both	1993	47.8647	65.2546	34.9962
Low SDI	Both	1994	48.1629	65.3571	35.3827
Low SDI	Both	1995	48.4329	65.4652	35.4549
Low SDI	Both	1996	48.3822	64.8558	35.6257
Low SDI	Both	1997	48.245	64.6327	35.5449
Low SDI	Both	1998	48.0629	63.9996	35.5471
Low SDI	Both	1999	47.6586	63.3984	35.0418
Low SDI	Both	2000	47.4605	63.476	35.4827
Low SDI	Both	2001	47.2009	62.9774	34.756
Low SDI	Both	2002	46.9313	62.6947	34.817
Low SDI	Both	2003	46.8312	62.327	34.8854
Low SDI	Both	2004	46.4646	61.425	34.5017
Low SDI	Both	2005	46.1324	61.1683	34.575
Low SDI	Both	2006	45.639	60.8923	34.2233
Low SDI	Both	2007	45.4406	60.2911	34.2374
Low SDI	Both	2008	45.0991	60.063	34.069
Low SDI	Both	2009	44.7208	59.9079	33.7404
Low SDI	Both	2010	44.4569	59.8386	33.6246
Low SDI	Both	2011	44.1936	58.5818	33.2912
Low SDI	Both	2012	44.2915	58.6996	33.4655
Low SDI	Both	2013	44.4581	58.2718	33.8582
Low SDI	Both	2014	44.4955	58.2643	34.0014
Low SDI	Both	2015	44.227	57.7755	34.0963
Low SDI	Both	2016	43.7949	56.9336	33.9337
Low SDI	Both	2017	43.5886	56.9328	33.7639
Low SDI	Both	2018	43.2363	55.9439	33.6797
Low SDI	Both	2019	42.9682	55.5976	33.6243
Low SDI	Both	2020	42.934	55.8194	33.6568
Low SDI	Both	2021	42.8854	55.5737	33.6085
Low-middle SDI	Both	1990	41.9443	58.4671	30.318
Low-middle SDI	Both	1991	42.2249	59.303	30.7395
Low-middle SDI	Both	1992	42.4944	59.6512	31.1263
Low-middle SDI	Both	1993	42.7798	59.5739	31.4275
Low-middle SDI	Both	1994	42.9951	59.0325	31.973
Low-middle SDI	Both	1995	43.1348	59.0926	31.8967
Low-middle SDI	Both	1996	43.0932	58.51	32.3217
Low-middle SDI	Both	1997	43.4849	58.3655	32.7367
Low-middle SDI	Both	1998	44.0731	59.05	33.1581
Low-middle SDI	Both	1999	43.9526	58.0442	33.3717
Low-middle SDI	Both	2000	43.8675	57.8626	33.1811
Low-middle SDI	Both	2001	44.3102	58.3953	33.8718
Low-middle SDI	Both	2002	44.8426	58.7956	34.2014
Low-middle SDI	Both	2003	45.398	60.1772	34.6911
Low-middle SDI	Both	2004	45.3279	60.2437	34.8144
Low-middle SDI	Both	2005	45.5883	60.4213	34.7576
Low-middle SDI	Both	2006	45.8173	60.2866	34.7092
Low-middle SDI	Both	2007	46.1939	61.1829	35.1492
Low-middle SDI	Both	2008	46.5814	61.0694	35.3143
Low-middle SDI	Both	2009	46.5838	61.6288	35.8479
Low-middle SDI	Both	2010	46.6495	60.8515	36.2193
Low-middle SDI	Both	2011	46.753	61.3708	36.3621
Low-middle SDI	Both	2012	47.0657	61.639	36.783
Low-middle SDI	Both	2013	47.3056	61.256	36.6208
Low-middle SDI	Both	2014	47.4539	61.4432	36.8046
Low-middle SDI	Both	2015	47.6003	60.9834	37.0388
Low-middle SDI	Both	2016	47.7745	61.4043	36.8588
Low-middle SDI	Both	2017	47.7122	61.0502	36.4907
Low-middle SDI	Both	2018	47.8685	61.4156	36.7524
Low-middle SDI	Both	2019	47.6598	61.5544	36.4655
Low-middle SDI	Both	2020	47.7284	61.8511	36.4039
Low-middle SDI	Both	2021	47.6467	61.7501	35.7657
Middle SDI	Both	1990	42.1424	54.2298	32.225
Middle SDI	Both	1991	42.0659	53.9915	32.5652
Middle SDI	Both	1992	42.3017	53.852	32.9787
Middle SDI	Both	1993	42.4207	53.7915	32.9446
Middle SDI	Both	1994	42.4363	54.4225	33.1863
Middle SDI	Both	1995	42.6352	54.2688	33.0792
Middle SDI	Both	1996	42.549	54.4581	33.3308
Middle SDI	Both	1997	42.3713	53.4117	33.4291
Middle SDI	Both	1998	42.5798	54.0305	33.6076
Middle SDI	Both	1999	42.3471	52.9047	33.4305
Middle SDI	Both	2000	42.3912	53.464	33.6966
Middle SDI	Both	2001	42.3204	53.313	33.6603
Middle SDI	Both	2002	42.7589	53.7248	34.0392
Middle SDI	Both	2003	43.2472	54.3159	34.4507
Middle SDI	Both	2004	43.3532	54.2377	34.5473
Middle SDI	Both	2005	43.4045	54.6964	34.6797
Middle SDI	Both	2006	42.9122	53.9308	34.0287
Middle SDI	Both	2007	42.7428	53.7497	34.2588
Middle SDI	Both	2008	43.4332	54.2404	34.7931
Middle SDI	Both	2009	43.5894	54.286	34.9564
Middle SDI	Both	2010	43.458	54.1362	34.7391
Middle SDI	Both	2011	43.2313	53.6118	34.6101
Middle SDI	Both	2012	43.2976	53.7327	34.7357
Middle SDI	Both	2013	43.8988	54.4225	35.3551
Middle SDI	Both	2014	44.2202	54.9525	35.3807
Middle SDI	Both	2015	44.477	54.4939	35.7753
Middle SDI	Both	2016	45.0871	56.0571	36.3456
Middle SDI	Both	2017	45.1999	56.1297	36.041
Middle SDI	Both	2018	45.3252	56.1049	36.2157
Middle SDI	Both	2019	45.5123	55.8187	36.1999
Middle SDI	Both	2020	45.538	56.5638	36.178
Middle SDI	Both	2021	45.5279	56.7425	36.0225
