# Supplementary material for: Global burden of NAFLD 1990–2021 and projections to 2035: Results from the Global Burden of Disease study 2021
Source: PLoS One. 2025 Aug 22;20(8):e0330504. doi: 10.1371/journal.pone.0330504 (PMC12373163; doi:10.1371/journal.pone.0330504)
Supplement: S4 Table — (XLSX) [file pone.0330504.s004.xlsx]

## Sheet: ASIR
S4 Table. ASIR of NAFLD among regions based on SDI from 1990 to 2021.
location	sex	year	val	upper	lower
Andean Latin America	Both	1990	494.929	540.745	453.456
Andean Latin America	Both	1991	497.481	543.074	456.312
Andean Latin America	Both	1992	500.038	545.385	459.179
Andean Latin America	Both	1993	502.602	547.629	461.646
Andean Latin America	Both	1994	505.172	550.384	463.644
Andean Latin America	Both	1995	507.745	553.697	465.799
Andean Latin America	Both	1996	510.611	556.461	468.095
Andean Latin America	Both	1997	513.47	558.979	470.904
Andean Latin America	Both	1998	516.325	562.038	472.956
Andean Latin America	Both	1999	519.183	564.967	475.683
Andean Latin America	Both	2000	522.05	568.014	478.507
Andean Latin America	Both	2001	524.734	570.684	481.047
Andean Latin America	Both	2002	527.423	573.732	483.795
Andean Latin America	Both	2003	530.11	576.96	487.032
Andean Latin America	Both	2004	532.792	579.346	490.014
Andean Latin America	Both	2005	535.466	581.712	493.437
Andean Latin America	Both	2006	538.375	584.439	495.829
Andean Latin America	Both	2007	541.283	587.64	498.176
Andean Latin America	Both	2008	544.192	590.336	500.804
Andean Latin America	Both	2009	547.103	593.334	503.428
Andean Latin America	Both	2010	550.019	596.544	505.843
Andean Latin America	Both	2011	553.174	600.221	509.221
Andean Latin America	Both	2012	556.334	604.225	512.524
Andean Latin America	Both	2013	559.494	608.336	515.074
Andean Latin America	Both	2014	562.668	611.861	517.878
Andean Latin America	Both	2015	565.854	615.183	520.563
Andean Latin America	Both	2016	571.63	620.875	526.106
Andean Latin America	Both	2017	576	624	530.084
Andean Latin America	Both	2018	579.195	626.944	532.919
Andean Latin America	Both	2019	581.409	628.89	534.533
Andean Latin America	Both	2020	581.909	633.733	533.476
Andean Latin America	Both	2021	582.608	630.666	536.856
Australasia	Both	1990	288.078	315.058	261.954
Australasia	Both	1991	290.873	317.829	264.828
Australasia	Both	1992	293.669	320.403	267.589
Australasia	Both	1993	296.47	323.756	270.4
Australasia	Both	1994	299.274	326.489	272.666
Australasia	Both	1995	302.097	329.25	274.939
Australasia	Both	1996	305.101	331.965	278.95
Australasia	Both	1997	308.094	334.913	281.837
Australasia	Both	1998	311.071	338.275	284.752
Australasia	Both	1999	314.017	341.758	287.016
Australasia	Both	2000	316.953	344.966	289.732
Australasia	Both	2001	319.802	347.955	292.389
Australasia	Both	2002	322.693	351.571	295.614
Australasia	Both	2003	325.614	355.266	298.623
Australasia	Both	2004	328.526	358.879	300.795
Australasia	Both	2005	331.426	362.182	302.934
Australasia	Both	2006	333.148	363.805	305.305
Australasia	Both	2007	334.901	365.097	306.535
Australasia	Both	2008	336.668	366.658	307.822
Australasia	Both	2009	338.44	368.5	309.762
Australasia	Both	2010	340.208	370.341	311.565
Australasia	Both	2011	342.459	372.682	313.807
Australasia	Both	2012	344.674	375.006	315.992
Australasia	Both	2013	346.901	377.426	318.059
Australasia	Both	2014	349.148	379.938	320.243
Australasia	Both	2015	351.419	382.332	322.116
Australasia	Both	2016	353.465	384.637	323.746
Australasia	Both	2017	354.914	385.916	324.742
Australasia	Both	2018	355.967	386.723	325.947
Australasia	Both	2019	356.818	387.36	326.226
Australasia	Both	2020	355.373	385.833	324.72
Australasia	Both	2021	358.845	390.768	328.045
Caribbean	Both	1990	513.739	559.145	471.205
Caribbean	Both	1991	515.125	560.193	471.978
Caribbean	Both	1992	516.512	561.387	472.667
Caribbean	Both	1993	517.902	562.55	474.322
Caribbean	Both	1994	519.295	563.922	475.473
Caribbean	Both	1995	520.69	564.84	476.359
Caribbean	Both	1996	522.613	567.004	478.021
Caribbean	Both	1997	524.538	569.177	479.694
Caribbean	Both	1998	526.466	571.365	481.471
Caribbean	Both	1999	528.397	573.721	483.26
Caribbean	Both	2000	530.33	575.857	485.338
Caribbean	Both	2001	533.326	578.961	488.186
Caribbean	Both	2002	536.322	581.946	491.07
Caribbean	Both	2003	539.322	585.345	494.033
Caribbean	Both	2004	542.325	588.79	496.929
Caribbean	Both	2005	545.333	591.962	500.212
Caribbean	Both	2006	548.022	594.807	503.096
Caribbean	Both	2007	550.712	597.803	505.998
Caribbean	Both	2008	553.404	600.248	508.605
Caribbean	Both	2009	556.097	602.54	511.38
Caribbean	Both	2010	558.828	604.875	514.186
Caribbean	Both	2011	560.896	607.456	515.822
Caribbean	Both	2012	562.931	609.993	517.186
Caribbean	Both	2013	564.965	612.299	518.981
Caribbean	Both	2014	566.998	614.519	520.394
Caribbean	Both	2015	569.031	616.67	521.86
Caribbean	Both	2016	571.456	618.657	524.871
Caribbean	Both	2017	573.44	619.84	527.007
Caribbean	Both	2018	575.073	620.975	528.922
Caribbean	Both	2019	576.437	622.348	530.085
Caribbean	Both	2020	578.033	626.765	529.447
Caribbean	Both	2021	576.802	623.406	528.704
Central Asia	Both	1990	530.144	576.45	485.065
Central Asia	Both	1991	531.07	577.274	486.227
Central Asia	Both	1992	531.985	578.299	487.126
Central Asia	Both	1993	532.89	579.331	487.883
Central Asia	Both	1994	533.794	580.637	488.936
Central Asia	Both	1995	534.699	582.024	490.057
Central Asia	Both	1996	536.588	584.156	491.449
Central Asia	Both	1997	538.482	586.277	493.037
Central Asia	Both	1998	540.383	587.888	494.816
Central Asia	Both	1999	542.287	589.848	496.4
Central Asia	Both	2000	544.193	591.815	497.789
Central Asia	Both	2001	544.801	592.212	498.969
Central Asia	Both	2002	545.411	593.165	499.535
Central Asia	Both	2003	546.022	594.235	499.828
Central Asia	Both	2004	546.635	595.423	500.056
Central Asia	Both	2005	547.25	596.461	501.351
Central Asia	Both	2006	552.638	601.799	506.132
Central Asia	Both	2007	558.029	607.473	511.303
Central Asia	Both	2008	563.422	613.553	516.852
Central Asia	Both	2009	568.817	619.221	522.257
Central Asia	Both	2010	574.216	625.489	527.119
Central Asia	Both	2011	578.757	630.01	531.853
Central Asia	Both	2012	583.301	634.822	536.705
Central Asia	Both	2013	587.846	639.612	541.252
Central Asia	Both	2014	592.394	643.884	544.76
Central Asia	Both	2015	596.949	648.988	547.949
Central Asia	Both	2016	599.632	651.211	551.365
Central Asia	Both	2017	602.498	653.855	554.184
Central Asia	Both	2018	605.434	656.489	556.465
Central Asia	Both	2019	608.325	659.24	559.172
Central Asia	Both	2020	613.011	667.97	564.231
Central Asia	Both	2021	612.967	665.273	560.966
Central Europe	Both	1990	419.013	454.712	384.119
Central Europe	Both	1991	420.233	456.132	385.286
Central Europe	Both	1992	421.46	457.696	386.467
Central Europe	Both	1993	422.693	459.348	387.568
Central Europe	Both	1994	423.904	460.919	388.56
Central Europe	Both	1995	425.108	462.538	389.496
Central Europe	Both	1996	425.886	462.765	390.401
Central Europe	Both	1997	426.664	463.042	391.038
Central Europe	Both	1998	427.449	463.778	391.319
Central Europe	Both	1999	428.238	464.882	391.626
Central Europe	Both	2000	429.025	466.113	392.123
Central Europe	Both	2001	430.544	467.535	393.964
Central Europe	Both	2002	432.061	468.958	395.917
Central Europe	Both	2003	433.58	470.574	397.599
Central Europe	Both	2004	435.111	472.435	399.509
Central Europe	Both	2005	436.651	474.193	401.429
Central Europe	Both	2006	438.766	476.504	403.102
Central Europe	Both	2007	440.884	478.835	404.791
Central Europe	Both	2008	443.009	480.983	406.499
Central Europe	Both	2009	445.134	483.127	408.22
Central Europe	Both	2010	447.251	485.244	409.977
Central Europe	Both	2011	449.753	488.066	412.729
Central Europe	Both	2012	452.253	491.032	415.359
Central Europe	Both	2013	454.754	493.843	417.589
Central Europe	Both	2014	457.253	496.631	419.782
Central Europe	Both	2015	459.742	499.523	421.932
Central Europe	Both	2016	463.162	503.062	424.946
Central Europe	Both	2017	466.062	505.474	427.476
Central Europe	Both	2018	468.412	508.038	429.648
Central Europe	Both	2019	470.184	509.9	431.535
Central Europe	Both	2020	471.706	512.571	433.179
Central Europe	Both	2021	471.534	510.899	433.074
Central Latin America	Both	1990	581.198	632.776	531.695
Central Latin America	Both	1991	583.854	635.541	534.417
Central Latin America	Both	1992	586.511	637.887	537.052
Central Latin America	Both	1993	589.168	640.698	539.469
Central Latin America	Both	1994	591.824	643.885	541.876
Central Latin America	Both	1995	594.479	646.716	544.136
Central Latin America	Both	1996	597.579	650.078	547.369
Central Latin America	Both	1997	600.677	653.225	550.411
Central Latin America	Both	1998	603.777	656.526	553.554
Central Latin America	Both	1999	606.885	659.284	556.881
Central Latin America	Both	2000	610.006	662.253	560.208
Central Latin America	Both	2001	613.226	666.109	563.109
Central Latin America	Both	2002	616.458	669.968	566.02
Central Latin America	Both	2003	619.701	673.982	568.941
Central Latin America	Both	2004	622.951	677.667	571.86
Central Latin America	Both	2005	626.205	681.306	574.782
Central Latin America	Both	2006	629.471	684.546	577.661
Central Latin America	Both	2007	632.74	687.607	580.535
Central Latin America	Both	2008	636.007	690.721	583.455
Central Latin America	Both	2009	639.272	694.089	586.919
Central Latin America	Both	2010	642.535	697.587	589.824
Central Latin America	Both	2011	645.089	700.059	592.303
Central Latin America	Both	2012	647.642	702.597	594.77
Central Latin America	Both	2013	650.195	704.736	597.102
Central Latin America	Both	2014	652.747	707.182	599.521
Central Latin America	Both	2015	655.297	710.088	602.055
Central Latin America	Both	2016	659.532	714.882	606.171
Central Latin America	Both	2017	662.457	718.261	609.006
Central Latin America	Both	2018	664.398	720.444	611.094
Central Latin America	Both	2019	665.718	721.895	612.551
Central Latin America	Both	2020	665.095	720.718	612.211
Central Latin America	Both	2021	669.441	726.193	615.971
Central Sub-Saharan Africa	Both	1990	434.612	476.05	395.266
Central Sub-Saharan Africa	Both	1991	435.836	477.289	395.669
Central Sub-Saharan Africa	Both	1992	437.056	478.731	396.271
Central Sub-Saharan Africa	Both	1993	438.264	480.55	397.314
Central Sub-Saharan Africa	Both	1994	439.467	481.894	398.637
Central Sub-Saharan Africa	Both	1995	440.671	482.53	400.427
Central Sub-Saharan Africa	Both	1996	441.102	482.65	400.304
Central Sub-Saharan Africa	Both	1997	441.517	482.728	399.975
Central Sub-Saharan Africa	Both	1998	441.934	483.328	400.014
Central Sub-Saharan Africa	Both	1999	442.355	483.422	400.157
Central Sub-Saharan Africa	Both	2000	442.78	484.469	400.324
Central Sub-Saharan Africa	Both	2001	442.711	484.356	400.926
Central Sub-Saharan Africa	Both	2002	442.635	484.504	401.079
Central Sub-Saharan Africa	Both	2003	442.557	484.706	401.006
Central Sub-Saharan Africa	Both	2004	442.481	484.287	400.846
Central Sub-Saharan Africa	Both	2005	442.406	484.791	401.298
Central Sub-Saharan Africa	Both	2006	443.123	485.385	402.293
Central Sub-Saharan Africa	Both	2007	443.838	485.123	403.356
Central Sub-Saharan Africa	Both	2008	444.552	485.331	404.631
Central Sub-Saharan Africa	Both	2009	445.267	486.772	405.601
Central Sub-Saharan Africa	Both	2010	445.982	487.56	406.431
Central Sub-Saharan Africa	Both	2011	448.192	490.648	408.758
Central Sub-Saharan Africa	Both	2012	450.4	492.943	410.886
Central Sub-Saharan Africa	Both	2013	452.604	494.653	412.83
Central Sub-Saharan Africa	Both	2014	454.8	496.839	414.753
Central Sub-Saharan Africa	Both	2015	456.995	500.395	416.338
Central Sub-Saharan Africa	Both	2016	460.754	503.75	419.157
Central Sub-Saharan Africa	Both	2017	463.827	506.271	421.411
Central Sub-Saharan Africa	Both	2018	466.296	508.614	422.643
Central Sub-Saharan Africa	Both	2019	468.25	511.136	424.902
Central Sub-Saharan Africa	Both	2020	470.224	512.914	428.632
Central Sub-Saharan Africa	Both	2021	469.078	513.719	426.906
East Asia	Both	1990	495.869	540.965	449.652
East Asia	Both	1991	498.655	544.119	452.056
East Asia	Both	1992	501.442	547.29	454.487
East Asia	Both	1993	504.222	550.363	457.159
East Asia	Both	1994	507.005	553.218	459.952
East Asia	Both	1995	509.795	556.097	462.811
East Asia	Both	1996	510.76	557.363	463.502
East Asia	Both	1997	511.752	558.906	464.433
East Asia	Both	1998	512.763	560.286	465.409
East Asia	Both	1999	513.794	561.427	466.332
East Asia	Both	2000	514.834	562.559	467.294
East Asia	Both	2001	508.551	555.618	461.705
East Asia	Both	2002	502.25	548.646	455.894
East Asia	Both	2003	495.943	541.739	450.154
East Asia	Both	2004	489.648	534.951	444.541
East Asia	Both	2005	483.374	528.203	438.697
East Asia	Both	2006	494.173	539.699	448.704
East Asia	Both	2007	504.984	551.401	458.534
East Asia	Both	2008	515.806	563.174	468.224
East Asia	Both	2009	526.637	574.661	477.967
East Asia	Both	2010	537.47	586.149	488.128
East Asia	Both	2011	548.366	598.138	498.286
East Asia	Both	2012	559.289	610.299	508.544
East Asia	Both	2013	570.237	622.248	518.345
East Asia	Both	2014	581.204	634.316	528.466
East Asia	Both	2015	592.19	646.696	538.569
East Asia	Both	2016	599.057	654.033	544.2
East Asia	Both	2017	603.734	658.7	548.819
East Asia	Both	2018	606.797	661.447	552.375
East Asia	Both	2019	608.848	663.175	555.095
East Asia	Both	2020	617.662	674.797	561.784
East Asia	Both	2021	620.37	675.904	565.232
Eastern Europe	Both	1990	418.62	454.773	384.11
Eastern Europe	Both	1991	420.386	456.539	385.485
Eastern Europe	Both	1992	422.138	458.475	387.091
Eastern Europe	Both	1993	423.846	460.357	388.53
Eastern Europe	Both	1994	425.517	461.96	389.823
Eastern Europe	Both	1995	427.167	462.998	391.145
Eastern Europe	Both	1996	427.089	463.317	391.265
Eastern Europe	Both	1997	427.044	464.032	391.353
Eastern Europe	Both	1998	427.001	464.341	391.115
Eastern Europe	Both	1999	426.945	464.161	390.863
Eastern Europe	Both	2000	426.873	463.703	390.59
Eastern Europe	Both	2001	428.399	465.239	392.193
Eastern Europe	Both	2002	429.951	466.526	393.834
Eastern Europe	Both	2003	431.505	468.298	395.487
Eastern Europe	Both	2004	433.064	470.083	397.117
Eastern Europe	Both	2005	434.622	471.386	398.682
Eastern Europe	Both	2006	437.462	474.646	401.332
Eastern Europe	Both	2007	440.327	477.636	403.858
Eastern Europe	Both	2008	443.203	480.584	406.402
Eastern Europe	Both	2009	446.093	483.868	408.965
Eastern Europe	Both	2010	448.99	487.132	411.543
Eastern Europe	Both	2011	451.263	489.36	413.967
Eastern Europe	Both	2012	453.541	491.763	416.111
Eastern Europe	Both	2013	455.826	494.244	418.26
Eastern Europe	Both	2014	458.111	496.683	420.284
Eastern Europe	Both	2015	460.395	499.096	421.994
Eastern Europe	Both	2016	463.675	502.375	425.259
Eastern Europe	Both	2017	466.376	504.88	428.011
Eastern Europe	Both	2018	468.546	506.95	429.97
Eastern Europe	Both	2019	470.207	508.874	431.69
Eastern Europe	Both	2020	471.373	510.832	433.145
Eastern Europe	Both	2021	471.809	511.728	433.228
Eastern Sub-Saharan Africa	Both	1990	468.641	512.549	425.873
Eastern Sub-Saharan Africa	Both	1991	469.572	513.534	426.367
Eastern Sub-Saharan Africa	Both	1992	470.513	514.622	427.048
Eastern Sub-Saharan Africa	Both	1993	471.44	515.763	427.766
Eastern Sub-Saharan Africa	Both	1994	472.288	516.601	428.628
Eastern Sub-Saharan Africa	Both	1995	473.179	517.29	429.658
Eastern Sub-Saharan Africa	Both	1996	474.349	518.686	430.874
Eastern Sub-Saharan Africa	Both	1997	475.5	519.917	432.085
Eastern Sub-Saharan Africa	Both	1998	476.651	521.025	433.312
Eastern Sub-Saharan Africa	Both	1999	477.8	522.102	434.525
Eastern Sub-Saharan Africa	Both	2000	478.942	523.141	435.88
Eastern Sub-Saharan Africa	Both	2001	480.515	525.525	437.135
Eastern Sub-Saharan Africa	Both	2002	482.087	527.905	438.384
Eastern Sub-Saharan Africa	Both	2003	483.657	529.894	439.627
Eastern Sub-Saharan Africa	Both	2004	485.225	531.523	440.81
Eastern Sub-Saharan Africa	Both	2005	486.79	533.163	441.817
Eastern Sub-Saharan Africa	Both	2006	488.517	535.255	443.327
Eastern Sub-Saharan Africa	Both	2007	490.242	537.349	444.976
Eastern Sub-Saharan Africa	Both	2008	491.963	539.445	446.64
Eastern Sub-Saharan Africa	Both	2009	493.684	541.36	448.323
Eastern Sub-Saharan Africa	Both	2010	495.407	543.069	449.771
Eastern Sub-Saharan Africa	Both	2011	498.118	546.093	452.546
Eastern Sub-Saharan Africa	Both	2012	500.827	549.088	455.288
Eastern Sub-Saharan Africa	Both	2013	503.542	552.079	457.903
Eastern Sub-Saharan Africa	Both	2014	506.259	555.048	460.508
Eastern Sub-Saharan Africa	Both	2015	508.971	557.981	463.095
Eastern Sub-Saharan Africa	Both	2016	512.428	561.95	466.384
Eastern Sub-Saharan Africa	Both	2017	515.157	564.53	468.735
Eastern Sub-Saharan Africa	Both	2018	517.301	566.482	470.475
Eastern Sub-Saharan Africa	Both	2019	518.997	567.754	471.649
Eastern Sub-Saharan Africa	Both	2020	519.93	566.523	473.122
Eastern Sub-Saharan Africa	Both	2021	522.514	570.838	475.303
Global	Both	1990	475.543	518.194	432.593
Global	Both	1991	478.691	521.556	435.591
Global	Both	1992	481.838	524.9	438.604
Global	Both	1993	484.98	528.259	441.63
Global	Both	1994	488.114	531.652	444.406
Global	Both	1995	491.248	535.042	447.17
Global	Both	1996	494.164	538.315	449.873
Global	Both	1997	497.086	541.584	452.607
Global	Both	1998	500.013	544.853	455.387
Global	Both	1999	502.942	548.116	458.021
Global	Both	2000	505.872	551.368	460.632
Global	Both	2001	507.426	552.857	462.235
Global	Both	2002	508.979	554.539	463.761
Global	Both	2003	510.534	556.219	465.187
Global	Both	2004	512.09	557.908	466.607
Global	Both	2005	513.65	559.633	467.96
Global	Both	2006	518.921	565.251	472.864
Global	Both	2007	524.196	570.948	477.866
Global	Both	2008	529.479	576.756	482.874
Global	Both	2009	534.763	582.565	487.885
Global	Both	2010	540.037	588.36	492.888
Global	Both	2011	546.013	594.5	498.373
Global	Both	2012	551.994	600.704	503.81
Global	Both	2013	557.981	607.046	509.238
Global	Both	2014	563.972	613.522	514.656
Global	Both	2015	569.965	620.103	520.113
Global	Both	2016	575.908	626.328	525.542
Global	Both	2017	580.227	630.746	529.613
Global	Both	2018	583.239	633.881	532.549
Global	Both	2019	585.263	636.043	534.573
Global	Both	2020	590.865	641.566	540.378
Global	Both	2021	593.277	643.704	542.717
High-income Asia Pacific	Both	1990	310.565	338.691	282.75
High-income Asia Pacific	Both	1991	311.016	339.118	283.565
High-income Asia Pacific	Both	1992	311.448	339.432	284.33
High-income Asia Pacific	Both	1993	311.872	339.571	284.702
High-income Asia Pacific	Both	1994	312.292	339.897	285.212
High-income Asia Pacific	Both	1995	312.702	340.504	285.703
High-income Asia Pacific	Both	1996	311.317	337.491	284.95
High-income Asia Pacific	Both	1997	309.911	334.864	284.33
High-income Asia Pacific	Both	1998	308.509	332.651	284.03
High-income Asia Pacific	Both	1999	307.041	330.268	283.127
High-income Asia Pacific	Both	2000	305.601	327.613	282.495
High-income Asia Pacific	Both	2001	309.642	332.54	285.796
High-income Asia Pacific	Both	2002	313.638	337.185	289.125
High-income Asia Pacific	Both	2003	317.624	341.749	292.542
High-income Asia Pacific	Both	2004	321.612	346.538	295.833
High-income Asia Pacific	Both	2005	325.605	351.273	298.937
High-income Asia Pacific	Both	2006	328.744	354.374	303
High-income Asia Pacific	Both	2007	331.952	357.184	306.757
High-income Asia Pacific	Both	2008	335.21	360.737	310.058
High-income Asia Pacific	Both	2009	338.408	364.677	313.009
High-income Asia Pacific	Both	2010	341.582	368.279	316.305
High-income Asia Pacific	Both	2011	343.94	370.565	318.367
High-income Asia Pacific	Both	2012	346.337	373.425	320.462
High-income Asia Pacific	Both	2013	348.748	376.645	322.184
High-income Asia Pacific	Both	2014	351.12	379.367	323.938
High-income Asia Pacific	Both	2015	353.466	382.65	325.587
High-income Asia Pacific	Both	2016	351.227	380.226	322.501
High-income Asia Pacific	Both	2017	349.527	378.085	320.081
High-income Asia Pacific	Both	2018	348.434	377.687	318.317
High-income Asia Pacific	Both	2019	347.985	378.85	317.861
High-income Asia Pacific	Both	2020	348.216	378.22	317.372
High-income Asia Pacific	Both	2021	348.79	378.614	319.192
High-income North America	Both	1990	321.774	350.951	293.448
High-income North America	Both	1991	323.285	352.522	294.83
High-income North America	Both	1992	324.792	354.015	296.285
High-income North America	Both	1993	326.297	355.257	297.751
High-income North America	Both	1994	327.798	356.893	299.225
High-income North America	Both	1995	329.296	358.596	300.706
High-income North America	Both	1996	330.942	360.376	302.148
High-income North America	Both	1997	332.593	362.301	303.464
High-income North America	Both	1998	334.246	364.106	304.631
High-income North America	Both	1999	335.896	365.908	306.052
High-income North America	Both	2000	337.538	367.7	307.589
High-income North America	Both	2001	340.161	370.267	309.929
High-income North America	Both	2002	342.779	372.855	312.362
High-income North America	Both	2003	345.393	375.463	314.778
High-income North America	Both	2004	348.002	378.406	317.278
High-income North America	Both	2005	350.604	381.447	319.801
High-income North America	Both	2006	353.383	384.364	322.286
High-income North America	Both	2007	356.161	387.5	325.14
High-income North America	Both	2008	358.94	390.684	327.928
High-income North America	Both	2009	361.72	393.722	330.764
High-income North America	Both	2010	364.496	396.612	333.556
High-income North America	Both	2011	368.343	400.863	337.026
High-income North America	Both	2012	372.192	404.782	340.441
High-income North America	Both	2013	376.042	408.82	343.86
High-income North America	Both	2014	379.892	412.692	347.285
High-income North America	Both	2015	383.739	416.549	350.817
High-income North America	Both	2016	385.475	418.628	352.337
High-income North America	Both	2017	386.963	420.459	353.8
High-income North America	Both	2018	388.209	422.044	355.049
High-income North America	Both	2019	389.221	423.482	355.948
High-income North America	Both	2020	390.768	425.34	357.527
High-income North America	Both	2021	391.24	425.569	357.035
North Africa and Middle East	Both	1990	849.022	920.823	777.987
North Africa and Middle East	Both	1991	853.119	924.817	782.405
North Africa and Middle East	Both	1992	857.203	928.812	786.839
North Africa and Middle East	Both	1993	861.259	933.003	791.256
North Africa and Middle East	Both	1994	865.303	937.396	795.666
North Africa and Middle East	Both	1995	869.347	941.701	800.104
North Africa and Middle East	Both	1996	875.932	948.854	806.234
North Africa and Middle East	Both	1997	882.515	955.44	812.291
North Africa and Middle East	Both	1998	889.099	961.921	818.279
North Africa and Middle East	Both	1999	895.688	968.325	824.177
North Africa and Middle East	Both	2000	902.273	975.016	830.028
North Africa and Middle East	Both	2001	912.822	985.923	840.468
North Africa and Middle East	Both	2002	923.383	997.079	850.966
North Africa and Middle East	Both	2003	933.949	1008.11	861.53
North Africa and Middle East	Both	2004	944.516	1019.45	872.078
North Africa and Middle East	Both	2005	955.09	1030.66	882.627
North Africa and Middle East	Both	2006	961	1036.27	888.402
North Africa and Middle East	Both	2007	966.968	1041.84	894.154
North Africa and Middle East	Both	2008	973.002	1047.26	899.512
North Africa and Middle East	Both	2009	979.004	1052.63	904.649
North Africa and Middle East	Both	2010	984.844	1058	909.412
North Africa and Middle East	Both	2011	988.543	1061.48	912.954
North Africa and Middle East	Both	2012	992.237	1064.82	916.444
North Africa and Middle East	Both	2013	995.921	1069.05	919.881
North Africa and Middle East	Both	2014	999.624	1073.24	923.334
North Africa and Middle East	Both	2015	1003.35	1077.42	927.018
North Africa and Middle East	Both	2016	1013.03	1087	936.961
North Africa and Middle East	Both	2017	1020.83	1093.92	945.341
North Africa and Middle East	Both	2018	1026.95	1098.89	951.564
North Africa and Middle East	Both	2019	1031.53	1102.74	956.201
North Africa and Middle East	Both	2020	1034.38	1108.26	959.546
North Africa and Middle East	Both	2021	1037.64	1109.65	963.009
Oceania	Both	1990	542.509	593.466	493.895
Oceania	Both	1991	544.632	595.084	495.879
Oceania	Both	1992	546.821	596.767	497.694
Oceania	Both	1993	549.021	599.564	499.442
Oceania	Both	1994	551.215	602.194	501.321
Oceania	Both	1995	553.394	603.937	503.155
Oceania	Both	1996	556.936	607.896	507.462
Oceania	Both	1997	560.473	611.225	511.413
Oceania	Both	1998	563.991	614.285	515.899
Oceania	Both	1999	567.495	617.674	519.767
Oceania	Both	2000	571.007	621.25	522.85
Oceania	Both	2001	572.924	623.411	524.868
Oceania	Both	2002	574.828	625.657	526.297
Oceania	Both	2003	576.692	626.503	527.498
Oceania	Both	2004	578.52	627.825	528.867
Oceania	Both	2005	580.322	630.549	530.6
Oceania	Both	2006	579.392	629.293	530.179
Oceania	Both	2007	578.478	628.107	529.468
Oceania	Both	2008	577.576	627.438	528.662
Oceania	Both	2009	576.695	627.076	527.466
Oceania	Both	2010	575.831	625.972	526.648
Oceania	Both	2011	578.614	629.075	529.586
Oceania	Both	2012	581.403	632.882	532.78
Oceania	Both	2013	584.199	636.198	535.677
Oceania	Both	2014	587.003	638.542	538.385
Oceania	Both	2015	589.807	640.605	542.059
Oceania	Both	2016	587.843	638.999	538.246
Oceania	Both	2017	587.29	637.289	538.127
Oceania	Both	2018	587.695	637.555	537.651
Oceania	Both	2019	588.588	638.3	537.64
Oceania	Both	2020	597.941	649.267	546.989
Oceania	Both	2021	588.567	640.661	538.685
South Asia	Both	1990	464.891	507.16	421.182
South Asia	Both	1991	466.808	509.034	422.861
South Asia	Both	1992	468.716	510.893	424.546
South Asia	Both	1993	470.617	513.041	426.242
South Asia	Both	1994	472.515	515.106	428.019
South Asia	Both	1995	474.414	517.005	429.925
South Asia	Both	1996	477.174	520.206	432.233
South Asia	Both	1997	479.943	523.215	434.877
South Asia	Both	1998	482.719	526.111	437.634
South Asia	Both	1999	485.502	529.177	440.424
South Asia	Both	2000	488.293	532.316	443.281
South Asia	Both	2001	489.131	533.099	443.79
South Asia	Both	2002	489.974	533.938	444.317
South Asia	Both	2003	490.818	534.873	444.857
South Asia	Both	2004	491.66	535.831	445.552
South Asia	Both	2005	492.498	536.808	446.441
South Asia	Both	2006	494.338	538.905	448.326
South Asia	Both	2007	496.174	540.696	450.192
South Asia	Both	2008	498.007	542.39	452.024
South Asia	Both	2009	499.836	544.088	453.837
South Asia	Both	2010	501.663	546.164	455.545
South Asia	Both	2011	508.763	554.211	462.038
South Asia	Both	2012	515.865	562.484	468.554
South Asia	Both	2013	522.969	570.398	475.051
South Asia	Both	2014	530.077	577.938	481.531
South Asia	Both	2015	537.186	585.496	487.889
South Asia	Both	2016	542.892	591.351	493.284
South Asia	Both	2017	548.172	596.906	498.042
South Asia	Both	2018	552.982	602.023	502.298
South Asia	Both	2019	557.276	606.585	506.142
South Asia	Both	2020	561.273	611.756	510.446
South Asia	Both	2021	564.192	615.451	513.265
Southeast Asia	Both	1990	541.659	590.089	491.921
Southeast Asia	Both	1991	543.483	592.28	493.634
Southeast Asia	Both	1992	545.311	594.476	495.068
Southeast Asia	Both	1993	547.136	596.669	496.677
Southeast Asia	Both	1994	548.957	598.709	498.322
Southeast Asia	Both	1995	550.775	600.171	500.163
Southeast Asia	Both	1996	553.026	602.735	502.263
Southeast Asia	Both	1997	555.278	605.288	504.533
Southeast Asia	Both	1998	557.527	607.723	506.801
Southeast Asia	Both	1999	559.777	610.25	509.072
Southeast Asia	Both	2000	562.026	612.871	511.346
Southeast Asia	Both	2001	564.207	614.999	513.407
Southeast Asia	Both	2002	566.391	617.355	515.66
Southeast Asia	Both	2003	568.574	619.569	517.895
Southeast Asia	Both	2004	570.756	621.676	519.803
Southeast Asia	Both	2005	572.938	623.749	521.535
Southeast Asia	Both	2006	576.095	627.223	524.795
Southeast Asia	Both	2007	579.248	630.717	527.607
Southeast Asia	Both	2008	582.403	634.667	530.203
Southeast Asia	Both	2009	585.56	638.338	533.116
Southeast Asia	Both	2010	588.706	642.004	536.132
Southeast Asia	Both	2011	592.583	645.953	539.8
Southeast Asia	Both	2012	596.469	649.911	543.487
Southeast Asia	Both	2013	600.365	653.879	546.936
Southeast Asia	Both	2014	604.264	658.18	550.589
Southeast Asia	Both	2015	608.163	662.533	553.889
Southeast Asia	Both	2016	612.742	667.35	557.889
Southeast Asia	Both	2017	616.468	671.794	561.405
Southeast Asia	Both	2018	619.414	675.237	564.187
Southeast Asia	Both	2019	621.65	677.74	566.285
Southeast Asia	Both	2020	622.736	678.428	568.175
Southeast Asia	Both	2021	622.697	678.689	569.31
Southern Latin America	Both	1990	313.828	343.422	285.645
Southern Latin America	Both	1991	316.403	345.828	288.057
Southern Latin America	Both	1992	318.982	348.088	290.64
Southern Latin America	Both	1993	321.566	350.252	293.137
Southern Latin America	Both	1994	324.158	352.967	295.314
Southern Latin America	Both	1995	326.757	355.549	297.495
Southern Latin America	Both	1996	330.001	358.679	300.867
Southern Latin America	Both	1997	333.248	362.011	304.124
Southern Latin America	Both	1998	336.498	365.625	307.497
Southern Latin America	Both	1999	339.746	369.419	310.814
Southern Latin America	Both	2000	342.992	373.26	313.812
Southern Latin America	Both	2001	346.02	376.45	316.334
Southern Latin America	Both	2002	349.042	379.688	318.783
Southern Latin America	Both	2003	352.061	382.957	321.05
Southern Latin America	Both	2004	355.076	386.447	323.385
Southern Latin America	Both	2005	358.085	390.365	325.732
Southern Latin America	Both	2006	359.771	392.113	327.642
Southern Latin America	Both	2007	361.447	393.569	329.789
Southern Latin America	Both	2008	363.112	395.655	331.514
Southern Latin America	Both	2009	364.771	396.813	333.26
Southern Latin America	Both	2010	366.429	398.61	335.018
Southern Latin America	Both	2011	368.294	401.07	337.117
Southern Latin America	Both	2012	370.167	403.718	338.451
Southern Latin America	Both	2013	372.05	406.184	340.072
Southern Latin America	Both	2014	373.94	408.707	342.026
Southern Latin America	Both	2015	375.836	410.848	343.664
Southern Latin America	Both	2016	378.366	413.203	345.446
Southern Latin America	Both	2017	380.465	414.88	347.121
Southern Latin America	Both	2018	382.218	416.075	348.667
Southern Latin America	Both	2019	383.676	416.761	349.415
Southern Latin America	Both	2020	384.989	418.839	351.368
Southern Latin America	Both	2021	386.422	420.052	352.6
Southern Sub-Saharan Africa	Both	1990	570.398	622.357	520.519
Southern Sub-Saharan Africa	Both	1991	572.457	624.445	522.719
Southern Sub-Saharan Africa	Both	1992	574.531	626.799	524.533
Southern Sub-Saharan Africa	Both	1993	576.625	628.6	526.503
Southern Sub-Saharan Africa	Both	1994	578.734	630.871	528.262
Southern Sub-Saharan Africa	Both	1995	580.851	633.243	529.797
Southern Sub-Saharan Africa	Both	1996	583.867	636.473	532.5
Southern Sub-Saharan Africa	Both	1997	586.909	639.629	535.079
Southern Sub-Saharan Africa	Both	1998	589.969	642.851	538.311
Southern Sub-Saharan Africa	Both	1999	593.039	646.139	541.519
Southern Sub-Saharan Africa	Both	2000	596.11	649.605	544.693
Southern Sub-Saharan Africa	Both	2001	598.501	651.741	546.834
Southern Sub-Saharan Africa	Both	2002	600.927	655.199	548.712
Southern Sub-Saharan Africa	Both	2003	603.379	658.262	551.106
Southern Sub-Saharan Africa	Both	2004	605.843	660.686	553.494
Southern Sub-Saharan Africa	Both	2005	608.299	663.161	555.745
Southern Sub-Saharan Africa	Both	2006	611.364	666.921	558.244
Southern Sub-Saharan Africa	Both	2007	614.4	669.843	560.88
Southern Sub-Saharan Africa	Both	2008	617.416	673.42	563.681
Southern Sub-Saharan Africa	Both	2009	620.425	676.368	566.374
Southern Sub-Saharan Africa	Both	2010	623.436	679.249	568.978
Southern Sub-Saharan Africa	Both	2011	627.072	682.845	572.731
Southern Sub-Saharan Africa	Both	2012	630.706	686.981	576.546
Southern Sub-Saharan Africa	Both	2013	634.338	691.068	580.371
Southern Sub-Saharan Africa	Both	2014	637.967	694.862	584.388
Southern Sub-Saharan Africa	Both	2015	641.591	698.639	588.469
Southern Sub-Saharan Africa	Both	2016	644.943	702.22	591.334
Southern Sub-Saharan Africa	Both	2017	647.64	704.658	593.848
Southern Sub-Saharan Africa	Both	2018	649.813	706.314	595.997
Southern Sub-Saharan Africa	Both	2019	651.603	707.912	597.812
Southern Sub-Saharan Africa	Both	2020	652.556	709.231	599.053
Southern Sub-Saharan Africa	Both	2021	651.93	709.272	597.179
Tropical Latin America	Both	1990	557.117	604.168	509.054
Tropical Latin America	Both	1991	558.991	606.234	510.138
Tropical Latin America	Both	1992	560.87	608.398	511.431
Tropical Latin America	Both	1993	562.755	610.594	513.497
Tropical Latin America	Both	1994	564.648	612.816	515.698
Tropical Latin America	Both	1995	566.549	615.017	517.913
Tropical Latin America	Both	1996	569.474	618.217	520.48
Tropical Latin America	Both	1997	572.401	621.358	523.115
Tropical Latin America	Both	1998	575.329	624.444	526.121
Tropical Latin America	Both	1999	578.258	627.474	529.262
Tropical Latin America	Both	2000	581.188	630.447	532.177
Tropical Latin America	Both	2001	585.796	634.758	536.583
Tropical Latin America	Both	2002	590.399	639.085	540.826
Tropical Latin America	Both	2003	594.991	643.705	545.086
Tropical Latin America	Both	2004	599.573	648.452	549.554
Tropical Latin America	Both	2005	604.146	653.206	554.099
Tropical Latin America	Both	2006	607.864	657.424	557.214
Tropical Latin America	Both	2007	611.579	661.663	560.21
Tropical Latin America	Both	2008	615.29	665.924	563.227
Tropical Latin America	Both	2009	619	670.208	566.657
Tropical Latin America	Both	2010	622.712	674.519	570.526
Tropical Latin America	Both	2011	625.843	677.104	573.514
Tropical Latin America	Both	2012	628.978	679.858	576.344
Tropical Latin America	Both	2013	632.114	682.582	579.418
Tropical Latin America	Both	2014	635.251	685.47	582.817
Tropical Latin America	Both	2015	638.386	688.398	586.285
Tropical Latin America	Both	2016	640.851	691.282	588.286
Tropical Latin America	Both	2017	642.772	694.044	589.894
Tropical Latin America	Both	2018	644.238	696.517	591.014
Tropical Latin America	Both	2019	645.34	698.593	592.128
Tropical Latin America	Both	2020	646.885	700.064	594.893
Tropical Latin America	Both	2021	648.829	700.521	596.358
Western Europe	Both	1990	324.924	354.409	296.515
Western Europe	Both	1991	327.87	357.497	299.137
Western Europe	Both	1992	330.809	360.6	301.764
Western Europe	Both	1993	333.734	363.716	304.391
Western Europe	Both	1994	336.646	366.75	307.119
Western Europe	Both	1995	339.548	369.748	309.86
Western Europe	Both	1996	342.466	372.675	312.599
Western Europe	Both	1997	345.385	375.948	315.51
Western Europe	Both	1998	348.307	378.891	318.32
Western Europe	Both	1999	351.231	381.817	320.919
Western Europe	Both	2000	354.156	384.718	323.669
Western Europe	Both	2001	358.026	388.535	327.444
Western Europe	Both	2002	361.9	392.404	331.418
Western Europe	Both	2003	365.777	396.34	335.244
Western Europe	Both	2004	369.652	400.416	339.171
Western Europe	Both	2005	373.525	404.514	343.132
Western Europe	Both	2006	375.977	407.196	344.991
Western Europe	Both	2007	378.416	410.108	347.313
Western Europe	Both	2008	380.846	413.089	349.589
Western Europe	Both	2009	383.262	415.987	351.877
Western Europe	Both	2010	385.669	418.871	354.074
Western Europe	Both	2011	387.769	421.179	355.815
Western Europe	Both	2012	389.884	423.286	357.6
Western Europe	Both	2013	392.029	425.372	359.186
Western Europe	Both	2014	394.211	427.499	361.045
Western Europe	Both	2015	396.417	429.654	363.155
Western Europe	Both	2016	397.674	431.332	364.067
Western Europe	Both	2017	398.675	432.704	364.733
Western Europe	Both	2018	399.471	433.381	365.56
Western Europe	Both	2019	400.125	433.911	366.352
Western Europe	Both	2020	400.888	433.919	367.332
Western Europe	Both	2021	401.692	435.699	368.546
Western Sub-Saharan Africa	Both	1990	521.281	569.126	474.891
Western Sub-Saharan Africa	Both	1991	523.235	571.261	476.381
Western Sub-Saharan Africa	Both	1992	525.213	573.587	477.882
Western Sub-Saharan Africa	Both	1993	527.203	576.004	479.388
Western Sub-Saharan Africa	Both	1994	529.198	578.439	481.198
Western Sub-Saharan Africa	Both	1995	531.192	580.66	483.023
Western Sub-Saharan Africa	Both	1996	533.013	582.536	484.888
Western Sub-Saharan Africa	Both	1997	534.83	584.293	486.741
Western Sub-Saharan Africa	Both	1998	536.642	586.619	488.575
Western Sub-Saharan Africa	Both	1999	538.45	588.488	490.487
Western Sub-Saharan Africa	Both	2000	540.252	590.134	492.421
Western Sub-Saharan Africa	Both	2001	542.846	593.191	494.601
Western Sub-Saharan Africa	Both	2002	545.43	596.064	497.056
Western Sub-Saharan Africa	Both	2003	548.005	598.302	499.519
Western Sub-Saharan Africa	Both	2004	550.573	600.52	501.926
Western Sub-Saharan Africa	Both	2005	553.132	602.756	504.033
Western Sub-Saharan Africa	Both	2006	555.405	605.349	506.177
Western Sub-Saharan Africa	Both	2007	557.667	607.93	508.215
Western Sub-Saharan Africa	Both	2008	559.92	610.541	510.094
Western Sub-Saharan Africa	Both	2009	562.168	613.213	512.153
Western Sub-Saharan Africa	Both	2010	564.414	616.042	514.477
Western Sub-Saharan Africa	Both	2011	567.077	618.858	516.619
Western Sub-Saharan Africa	Both	2012	569.741	621.995	518.738
Western Sub-Saharan Africa	Both	2013	572.403	625.1	521.211
Western Sub-Saharan Africa	Both	2014	575.071	628.167	523.699
Western Sub-Saharan Africa	Both	2015	577.746	631.141	526.206
Western Sub-Saharan Africa	Both	2016	581.853	635.648	529.778
Western Sub-Saharan Africa	Both	2017	585.686	639.306	533.104
Western Sub-Saharan Africa	Both	2018	589.159	642.555	536.324
Western Sub-Saharan Africa	Both	2019	592.193	645.345	539.146
Western Sub-Saharan Africa	Both	2020	595.312	649.524	543.062
Western Sub-Saharan Africa	Both	2021	597.04	651.741	544.272

## Sheet: ASPR
S4 Table. ASPR of NAFLD among regions based on SDI from 1990 to 2021.
location	sex	year	val	upper	lower
Andean Latin America	Both	1990	12946.2	14128.8	11857.2
Andean Latin America	Both	1991	13004.7	14190.3	11912.4
Andean Latin America	Both	1992	13066.5	14254.1	11978
Andean Latin America	Both	1993	13129.3	14317.2	12031.2
Andean Latin America	Both	1994	13192.8	14410.2	12086.5
Andean Latin America	Both	1995	13255.4	14505.1	12147.5
Andean Latin America	Both	1996	13321.7	14574.2	12208.9
Andean Latin America	Both	1997	13394.7	14641.3	12283.7
Andean Latin America	Both	1998	13471.5	14731.2	12350.7
Andean Latin America	Both	1999	13550.1	14836.9	12424.3
Andean Latin America	Both	2000	13628.2	14933	12497.8
Andean Latin America	Both	2001	13715	15033.2	12572.3
Andean Latin America	Both	2002	13814.3	15112	12666.4
Andean Latin America	Both	2003	13916.6	15159	12775.9
Andean Latin America	Both	2004	14012.8	15237.6	12858.6
Andean Latin America	Both	2005	14093.1	15317.5	12926.1
Andean Latin America	Both	2006	14162.3	15394.6	12978.2
Andean Latin America	Both	2007	14231	15477	13028.8
Andean Latin America	Both	2008	14298.9	15555.4	13084.1
Andean Latin America	Both	2009	14365.9	15618.4	13141.6
Andean Latin America	Both	2010	14430.8	15720.4	13197.3
Andean Latin America	Both	2011	14501.4	15804.8	13277.4
Andean Latin America	Both	2012	14581	15883.7	13362.7
Andean Latin America	Both	2013	14661.8	15991.8	13449.4
Andean Latin America	Both	2014	14739.5	16083.3	13532.9
Andean Latin America	Both	2015	14808.4	16171.8	13597.3
Andean Latin America	Both	2016	14881.8	16243.5	13647.1
Andean Latin America	Both	2017	14961.8	16346.3	13700.8
Andean Latin America	Both	2018	15030.6	16427.3	13749.7
Andean Latin America	Both	2019	15069	16461.1	13781.9
Andean Latin America	Both	2020	15017.8	16437.1	13774.2
Andean Latin America	Both	2021	14984.8	16361.5	13708.4
Australasia	Both	1990	7376.03	8024.72	6738.42
Australasia	Both	1991	7435.62	8103.76	6791.91
Australasia	Both	1992	7498.73	8181.24	6844.57
Australasia	Both	1993	7564.88	8256.2	6898.81
Australasia	Both	1994	7633.53	8344.42	6968.25
Australasia	Both	1995	7704.24	8427.9	7023.52
Australasia	Both	1996	7779.7	8505.56	7108.46
Australasia	Both	1997	7860.6	8596.83	7190.09
Australasia	Both	1998	7944.5	8696.81	7274.52
Australasia	Both	1999	8028.65	8802.53	7356.74
Australasia	Both	2000	8110.95	8893.15	7446.06
Australasia	Both	2001	8195.18	8988.74	7511.92
Australasia	Both	2002	8283.91	9067.05	7585.08
Australasia	Both	2003	8372.96	9143.39	7667.6
Australasia	Both	2004	8457.33	9226.8	7736.55
Australasia	Both	2005	8532.84	9281.93	7801.2
Australasia	Both	2006	8600.97	9360.11	7869.33
Australasia	Both	2007	8666.07	9436.26	7937.11
Australasia	Both	2008	8728.87	9507.23	7991.46
Australasia	Both	2009	8789.82	9567.74	8047.61
Australasia	Both	2010	8849.71	9653.62	8100.27
Australasia	Both	2011	8911.88	9680.4	8154
Australasia	Both	2012	8976.83	9768.86	8215.49
Australasia	Both	2013	9041.37	9869.2	8271.5
Australasia	Both	2014	9102.34	9956.85	8330.66
Australasia	Both	2015	9156.39	10022.2	8374.21
Australasia	Both	2016	9204.08	10065	8434.58
Australasia	Both	2017	9249.42	10094.4	8481.85
Australasia	Both	2018	9294.6	10127	8544.09
Australasia	Both	2019	9341.7	10200.5	8580.96
Australasia	Both	2020	9418.35	10292	8629.68
Australasia	Both	2021	9468.25	10349.4	8665.51
Caribbean	Both	1990	14073.5	15354.7	12862.6
Caribbean	Both	1991	14100.7	15378.5	12877.1
Caribbean	Both	1992	14130.3	15411.9	12886.9
Caribbean	Both	1993	14161.5	15446.8	12895.6
Caribbean	Both	1994	14193.2	15482.2	12910.6
Caribbean	Both	1995	14224	15516	12929.3
Caribbean	Both	1996	14259.3	15561.6	12971.1
Caribbean	Both	1997	14303.1	15605.8	13022.8
Caribbean	Both	1998	14352.7	15673.1	13083.8
Caribbean	Both	1999	14405	15733.9	13146.4
Caribbean	Both	2000	14457.1	15783.7	13204.1
Caribbean	Both	2001	14523.4	15860.4	13260.6
Caribbean	Both	2002	14612.7	15963.3	13346.5
Caribbean	Both	2003	14711.7	16061.2	13445.4
Caribbean	Both	2004	14807.4	16149.1	13546.2
Caribbean	Both	2005	14886.2	16222.2	13616.4
Caribbean	Both	2006	14952.2	16292.3	13691.3
Caribbean	Both	2007	15016.7	16375.1	13759
Caribbean	Both	2008	15078.1	16431.6	13813
Caribbean	Both	2009	15134.2	16500	13860.7
Caribbean	Both	2010	15186.8	16538.1	13902.8
Caribbean	Both	2011	15236	16584.1	13934.9
Caribbean	Both	2012	15282.6	16620.7	13964.1
Caribbean	Both	2013	15328.9	16655.9	14013
Caribbean	Both	2014	15373	16686.4	14054.9
Caribbean	Both	2015	15413.1	16732.1	14102.7
Caribbean	Both	2016	15458.9	16766.3	14143.6
Caribbean	Both	2017	15510.8	16849.6	14181.5
Caribbean	Both	2018	15559.5	16915.2	14233.7
Caribbean	Both	2019	15595	16947.6	14279.8
Caribbean	Both	2020	15596	16979.1	14311.9
Caribbean	Both	2021	15650.7	16986.2	14340.1
Central Asia	Both	1990	14119	15421.7	12962.7
Central Asia	Both	1991	14163.9	15470.6	12981.2
Central Asia	Both	1992	14205.7	15532.2	12996
Central Asia	Both	1993	14242.7	15569.1	13011.1
Central Asia	Both	1994	14274.2	15583.4	13031.1
Central Asia	Both	1995	14300.5	15588.7	13044.3
Central Asia	Both	1996	14324.1	15618	13054.8
Central Asia	Both	1997	14345.3	15651.6	13072
Central Asia	Both	1998	14365	15677.6	13090.5
Central Asia	Both	1999	14385.1	15720.5	13114.1
Central Asia	Both	2000	14408.1	15766.8	13145.1
Central Asia	Both	2001	14442.3	15792.3	13171.1
Central Asia	Both	2002	14488.4	15819.8	13223.6
Central Asia	Both	2003	14542.2	15875	13286.8
Central Asia	Both	2004	14600.3	15942.9	13369.3
Central Asia	Both	2005	14659.8	16020.5	13417.8
Central Asia	Both	2006	14736.1	16084.6	13491
Central Asia	Both	2007	14835.8	16182.2	13561.3
Central Asia	Both	2008	14946.1	16292.7	13642.4
Central Asia	Both	2009	15055.2	16432.2	13730.2
Central Asia	Both	2010	15151.1	16538.1	13812.6
Central Asia	Both	2011	15237.7	16635.4	13888.4
Central Asia	Both	2012	15324.5	16728.9	13971.6
Central Asia	Both	2013	15410.9	16814.7	14064.7
Central Asia	Both	2014	15496.9	16915.2	14158.4
Central Asia	Both	2015	15582.3	17029.7	14252
Central Asia	Both	2016	15677.2	17109.6	14331.4
Central Asia	Both	2017	15782.7	17200.3	14430.3
Central Asia	Both	2018	15890.2	17299.2	14526.1
Central Asia	Both	2019	15992	17411.9	14621.2
Central Asia	Both	2020	16099.3	17571.6	14755.2
Central Asia	Both	2021	16120.1	17604.5	14735.3
Central Europe	Both	1990	11366.9	12359.4	10414.6
Central Europe	Both	1991	11403.1	12397.9	10445.4
Central Europe	Both	1992	11440.9	12437.5	10476.3
Central Europe	Both	1993	11479.2	12475.3	10504.2
Central Europe	Both	1994	11511.8	12509.4	10525.9
Central Europe	Both	1995	11539.1	12537.4	10539.5
Central Europe	Both	1996	11568.4	12570	10569.6
Central Europe	Both	1997	11601.9	12595.6	10597.1
Central Europe	Both	1998	11640	12633.6	10634.3
Central Europe	Both	1999	11679.4	12677.3	10672
Central Europe	Both	2000	11712.9	12705.1	10704.3
Central Europe	Both	2001	11744.3	12739.2	10737.8
Central Europe	Both	2002	11777.5	12777.6	10768.1
Central Europe	Both	2003	11812.6	12819.1	10802.8
Central Europe	Both	2004	11851.5	12870.8	10840.3
Central Europe	Both	2005	11893	12923	10872.2
Central Europe	Both	2006	11940.9	12978.6	10917.5
Central Europe	Both	2007	11998.9	13045.7	10972.5
Central Europe	Both	2008	12063.2	13110.7	11036.9
Central Europe	Both	2009	12127	13170.2	11094.2
Central Europe	Both	2010	12183.5	13221.2	11146.5
Central Europe	Both	2011	12237.4	13285.8	11203.6
Central Europe	Both	2012	12294.5	13355.6	11260.1
Central Europe	Both	2013	12353.9	13428.6	11322.1
Central Europe	Both	2014	12413.1	13490.3	11371.8
Central Europe	Both	2015	12469.3	13546.7	11439.3
Central Europe	Both	2016	12536.1	13628.4	11493.6
Central Europe	Both	2017	12616.7	13702.1	11572.6
Central Europe	Both	2018	12692.9	13773.6	11646.4
Central Europe	Both	2019	12746.7	13849.7	11691.2
Central Europe	Both	2020	12737.2	13829.2	11646.7
Central Europe	Both	2021	12731.5	13852.6	11618.6
Central Latin America	Both	1990	14960.3	16310	13710.1
Central Latin America	Both	1991	15002.3	16345.6	13746.4
Central Latin America	Both	1992	15047.3	16374.6	13785.1
Central Latin America	Both	1993	15093.7	16418.9	13825.4
Central Latin America	Both	1994	15140.2	16473.7	13869.9
Central Latin America	Both	1995	15184.9	16520.4	13918.2
Central Latin America	Both	1996	15233.8	16595.8	13952.3
Central Latin America	Both	1997	15291.1	16681.6	13999.3
Central Latin America	Both	1998	15352.4	16759.3	14054.3
Central Latin America	Both	1999	15413.7	16826.9	14109.3
Central Latin America	Both	2000	15470.8	16890.9	14145.5
Central Latin America	Both	2001	15531.2	16960.1	14215.3
Central Latin America	Both	2002	15601.4	17044.4	14288.4
Central Latin America	Both	2003	15675.7	17118.9	14365.7
Central Latin America	Both	2004	15748.5	17197.7	14441.2
Central Latin America	Both	2005	15814	17267	14509.9
Central Latin America	Both	2006	15877.6	17334.6	14547.3
Central Latin America	Both	2007	15947.1	17409.4	14590.7
Central Latin America	Both	2008	16020	17493.4	14636.8
Central Latin America	Both	2009	16093.8	17584.1	14694.3
Central Latin America	Both	2010	16166.3	17674.2	14761.6
Central Latin America	Both	2011	16245	17745.2	14827.4
Central Latin America	Both	2012	16334.6	17833.2	14911.8
Central Latin America	Both	2013	16428.5	17931.5	15000.1
Central Latin America	Both	2014	16520.1	18032	15086.2
Central Latin America	Both	2015	16603	18123.9	15163.4
Central Latin America	Both	2016	16691.4	18200.1	15243.8
Central Latin America	Both	2017	16791.9	18296	15349.2
Central Latin America	Both	2018	16887.5	18398.6	15462.5
Central Latin America	Both	2019	16959.2	18452.4	15563.1
Central Latin America	Both	2020	16950.5	18438	15505.6
Central Latin America	Both	2021	16984	18533.6	15536.5
Central Sub-Saharan Africa	Both	1990	10904.9	12009.3	9951.55
Central Sub-Saharan Africa	Both	1991	10928	12029	9975.11
Central Sub-Saharan Africa	Both	1992	10949.8	12054	9997.06
Central Sub-Saharan Africa	Both	1993	10969.2	12079.7	10006.9
Central Sub-Saharan Africa	Both	1994	10985.4	12095.3	10022.5
Central Sub-Saharan Africa	Both	1995	10997	12095.5	10027.8
Central Sub-Saharan Africa	Both	1996	11007	12095.6	10034.7
Central Sub-Saharan Africa	Both	1997	11017.5	12088.1	10060.4
Central Sub-Saharan Africa	Both	1998	11028.2	12089.9	10054.7
Central Sub-Saharan Africa	Both	1999	11039	12098.7	10040.3
Central Sub-Saharan Africa	Both	2000	11049.6	12091.8	10026
Central Sub-Saharan Africa	Both	2001	11064.1	12128.4	10038.4
Central Sub-Saharan Africa	Both	2002	11084	12160.1	10067.4
Central Sub-Saharan Africa	Both	2003	11106.7	12168.8	10094.2
Central Sub-Saharan Africa	Both	2004	11129.6	12196.4	10110.8
Central Sub-Saharan Africa	Both	2005	11150	12227.2	10125.1
Central Sub-Saharan Africa	Both	2006	11172.8	12236.2	10150.4
Central Sub-Saharan Africa	Both	2007	11202	12253.8	10180.2
Central Sub-Saharan Africa	Both	2008	11235.7	12289.3	10229.8
Central Sub-Saharan Africa	Both	2009	11272	12329.8	10273.5
Central Sub-Saharan Africa	Both	2010	11309	12355.9	10324.7
Central Sub-Saharan Africa	Both	2011	11357.5	12399	10364.9
Central Sub-Saharan Africa	Both	2012	11422	12465.4	10436.2
Central Sub-Saharan Africa	Both	2013	11494.6	12528.6	10500.7
Central Sub-Saharan Africa	Both	2014	11567.1	12604.9	10562.5
Central Sub-Saharan Africa	Both	2015	11631	12673.4	10623.1
Central Sub-Saharan Africa	Both	2016	11690.3	12726.4	10654.8
Central Sub-Saharan Africa	Both	2017	11750.3	12801.8	10717.8
Central Sub-Saharan Africa	Both	2018	11806.5	12907.1	10776.9
Central Sub-Saharan Africa	Both	2019	11854	13030.6	10816.6
Central Sub-Saharan Africa	Both	2020	11886.7	13005.1	10826.4
Central Sub-Saharan Africa	Both	2021	11870.6	12943.4	10844.9
East Asia	Both	1990	12789.9	14020.3	11676.8
East Asia	Both	1991	12851.7	14093.6	11732.2
East Asia	Both	1992	12903.9	14153.3	11774.3
East Asia	Both	1993	12947.7	14206.4	11802.5
East Asia	Both	1994	12984.5	14249.3	11823.6
East Asia	Both	1995	13015.7	14286.1	11840.2
East Asia	Both	1996	13038.6	14309.1	11878.2
East Asia	Both	1997	13048	14318.2	11900
East Asia	Both	1998	13041.3	14308.6	11901.5
East Asia	Both	1999	13016	14269.2	11879.7
East Asia	Both	2000	12969.5	14210.8	11828.8
East Asia	Both	2001	12820.6	14037.8	11691
East Asia	Both	2002	12550	13730.5	11441.7
East Asia	Both	2003	12247.2	13391	11165.9
East Asia	Both	2004	12002.1	13114.6	10954.5
East Asia	Both	2005	11904.9	12996	10863
East Asia	Both	2006	12018.1	13110.7	10962.4
East Asia	Both	2007	12297.4	13412.4	11217.2
East Asia	Both	2008	12671.4	13820	11562.8
East Asia	Both	2009	13068.9	14245	11930.1
East Asia	Both	2010	13418.2	14616.2	12256.6
East Asia	Both	2011	13755.7	14991.7	12575.4
East Asia	Both	2012	14134.4	15414	12934.6
East Asia	Both	2013	14506.9	15827.2	13277.2
East Asia	Both	2014	14826.6	16176.6	13567.9
East Asia	Both	2015	15045.8	16421.6	13765.9
East Asia	Both	2016	15165.6	16547	13887
East Asia	Both	2017	15234.4	16615.8	13954.2
East Asia	Both	2018	15276	16655.5	13996
East Asia	Both	2019	15314.6	16694	14035.6
East Asia	Both	2020	15620	17038.5	14316.1
East Asia	Both	2021	15596.2	16999.3	14262.4
Eastern Europe	Both	1990	11080.9	12074.7	10133.3
Eastern Europe	Both	1991	11148.6	12150.9	10204.9
Eastern Europe	Both	1992	11213.4	12228	10274.3
Eastern Europe	Both	1993	11269.3	12302.6	10333.1
Eastern Europe	Both	1994	11313.2	12365.5	10383
Eastern Europe	Both	1995	11343.7	12399.8	10423.1
Eastern Europe	Both	1996	11367.7	12415.6	10443.1
Eastern Europe	Both	1997	11392.7	12431.9	10463.7
Eastern Europe	Both	1998	11415.9	12446.6	10482.5
Eastern Europe	Both	1999	11436	12457.6	10497.3
Eastern Europe	Both	2000	11453	12476.3	10507.7
Eastern Europe	Both	2001	11471.1	12503.7	10524.1
Eastern Europe	Both	2002	11494.4	12536.7	10552.3
Eastern Europe	Both	2003	11519.5	12573.5	10585.4
Eastern Europe	Both	2004	11546.1	12613.2	10614.3
Eastern Europe	Both	2005	11573.8	12652.6	10634.3
Eastern Europe	Both	2006	11615.4	12702.9	10673.6
Eastern Europe	Both	2007	11676.4	12765.5	10732.7
Eastern Europe	Both	2008	11744.2	12826.3	10798
Eastern Europe	Both	2009	11807.5	12876.2	10859.1
Eastern Europe	Both	2010	11856.9	12912.3	10897.9
Eastern Europe	Both	2011	11898.9	12949.5	10945.1
Eastern Europe	Both	2012	11945	12998.4	10997
Eastern Europe	Both	2013	11990	13049.6	11048
Eastern Europe	Both	2014	12030.9	13090.8	11084.1
Eastern Europe	Both	2015	12065.6	13134	11112
Eastern Europe	Both	2016	12100.3	13165.1	11139.6
Eastern Europe	Both	2017	12139.3	13207.3	11178.7
Eastern Europe	Both	2018	12174.3	13249.7	11209.8
Eastern Europe	Both	2019	12198.4	13263	11225.2
Eastern Europe	Both	2020	12194.5	13269.4	11185
Eastern Europe	Both	2021	12293.9	13359.2	11254.5
Eastern Sub-Saharan Africa	Both	1990	11774.9	12873.1	10738.6
Eastern Sub-Saharan Africa	Both	1991	11803.5	12908.4	10759.1
Eastern Sub-Saharan Africa	Both	1992	11831.6	12932.9	10778.5
Eastern Sub-Saharan Africa	Both	1993	11857.9	12955.4	10796.9
Eastern Sub-Saharan Africa	Both	1994	11890.2	12985.7	10821.2
Eastern Sub-Saharan Africa	Both	1995	11923.4	13023.9	10846.3
Eastern Sub-Saharan Africa	Both	1996	11944.2	13056.5	10867.4
Eastern Sub-Saharan Africa	Both	1997	11961.7	13079.3	10881
Eastern Sub-Saharan Africa	Both	1998	11983.2	13106.9	10898.3
Eastern Sub-Saharan Africa	Both	1999	12009	13139.5	10920.2
Eastern Sub-Saharan Africa	Both	2000	12036.3	13178.7	10947.4
Eastern Sub-Saharan Africa	Both	2001	12070.3	13204.5	10983.7
Eastern Sub-Saharan Africa	Both	2002	12114.3	13247.5	11029.6
Eastern Sub-Saharan Africa	Both	2003	12162.9	13294.7	11079.7
Eastern Sub-Saharan Africa	Both	2004	12210.5	13341.7	11128.6
Eastern Sub-Saharan Africa	Both	2005	12251.8	13385.3	11170.8
Eastern Sub-Saharan Africa	Both	2006	12289.1	13429.1	11209.1
Eastern Sub-Saharan Africa	Both	2007	12329.3	13477.6	11250.6
Eastern Sub-Saharan Africa	Both	2008	12371.3	13524	11293.5
Eastern Sub-Saharan Africa	Both	2009	12413.8	13570.8	11337.4
Eastern Sub-Saharan Africa	Both	2010	12455.5	13618.6	11375.9
Eastern Sub-Saharan Africa	Both	2011	12499.9	13674.3	11422.8
Eastern Sub-Saharan Africa	Both	2012	12552.2	13733.7	11471.9
Eastern Sub-Saharan Africa	Both	2013	12610.2	13792.2	11526.3
Eastern Sub-Saharan Africa	Both	2014	12669.3	13852.2	11581.9
Eastern Sub-Saharan Africa	Both	2015	12725.8	13908.2	11635.1
Eastern Sub-Saharan Africa	Both	2016	12785.1	13980.1	11694.2
Eastern Sub-Saharan Africa	Both	2017	12852	14053.7	11751.8
Eastern Sub-Saharan Africa	Both	2018	12922.7	14122.6	11810.2
Eastern Sub-Saharan Africa	Both	2019	12994.4	14205.7	11870
Eastern Sub-Saharan Africa	Both	2020	13092.2	14288.3	11941
Eastern Sub-Saharan Africa	Both	2021	13162.1	14400.2	12037.1
Global	Both	1990	12085.1	13184.3	11058.4
Global	Both	1991	12157.8	13265.5	11127.6
Global	Both	1992	12228.6	13344.1	11191.3
Global	Both	1993	12297.8	13419.2	11253.6
Global	Both	1994	12365.1	13493.4	11313.8
Global	Both	1995	12429.2	13564	11371.8
Global	Both	1996	12495.3	13631.3	11437.8
Global	Both	1997	12563.1	13700.6	11506.4
Global	Both	1998	12629.6	13771.2	11572.2
Global	Both	1999	12691.2	13837.3	11628.7
Global	Both	2000	12743	13893.3	11676.3
Global	Both	2001	12771.6	13921.1	11706.2
Global	Both	2002	12776.2	13924.2	11714.1
Global	Both	2003	12775.5	13919.8	11716.9
Global	Both	2004	12788.7	13927.1	11731.2
Global	Both	2005	12834.6	13971.2	11773.2
Global	Both	2006	12932	14073.6	11864.5
Global	Both	2007	13072.8	14223.5	11996.1
Global	Both	2008	13238.8	14400.8	12150.9
Global	Both	2009	13410	14583.7	12310.3
Global	Both	2010	13567	14753.8	12456.6
Global	Both	2011	13733.2	14932.6	12611.6
Global	Both	2012	13926.9	15144.8	12789
Global	Both	2013	14126.2	15363.4	12966.5
Global	Both	2014	14309.2	15567.4	13128.8
Global	Both	2015	14454.3	15728.1	13256.1
Global	Both	2016	14570.9	15848.3	13360.5
Global	Both	2017	14678.3	15964.3	13457
Global	Both	2018	14772.4	16066	13541.5
Global	Both	2019	14848.1	16147.6	13608.4
Global	Both	2020	14981.3	16315.1	13725.4
Global	Both	2021	15018.1	16361.4	13756.5
High-income Asia Pacific	Both	1990	7690.99	8379.61	7025.96
High-income Asia Pacific	Both	1991	7707.64	8397.73	7047.08
High-income Asia Pacific	Both	1992	7719.55	8406.16	7063.59
High-income Asia Pacific	Both	1993	7727.46	8413.97	7075.22
High-income Asia Pacific	Both	1994	7732.65	8418.16	7082.84
High-income Asia Pacific	Both	1995	7735.59	8417	7087.39
High-income Asia Pacific	Both	1996	7724.59	8383.35	7089.48
High-income Asia Pacific	Both	1997	7691.45	8314.35	7082.79
High-income Asia Pacific	Both	1998	7652.23	8244.64	7065.9
High-income Asia Pacific	Both	1999	7618.55	8190.01	7048.68
High-income Asia Pacific	Both	2000	7611.32	8171.84	7053.28
High-income Asia Pacific	Both	2001	7654.79	8209.2	7091.41
High-income Asia Pacific	Both	2002	7745.68	8301.99	7181.45
High-income Asia Pacific	Both	2003	7858.99	8422.81	7292.95
High-income Asia Pacific	Both	2004	7977.32	8563.26	7408.55
High-income Asia Pacific	Both	2005	8074.16	8683.09	7491.21
High-income Asia Pacific	Both	2006	8148.15	8757.44	7554.97
High-income Asia Pacific	Both	2007	8216.78	8838.25	7610.3
High-income Asia Pacific	Both	2008	8283.35	8912.16	7663.19
High-income Asia Pacific	Both	2009	8343.71	8983.93	7703.55
High-income Asia Pacific	Both	2010	8401.26	9061.27	7747.89
High-income Asia Pacific	Both	2011	8470.77	9131.04	7811.7
High-income Asia Pacific	Both	2012	8554.59	9229.74	7896.79
High-income Asia Pacific	Both	2013	8640.77	9318.93	7982.5
High-income Asia Pacific	Both	2014	8716.14	9408.89	8050.23
High-income Asia Pacific	Both	2015	8769.54	9476.29	8098.18
High-income Asia Pacific	Both	2016	8790.04	9503.94	8104.06
High-income Asia Pacific	Both	2017	8784.45	9516.15	8082.2
High-income Asia Pacific	Both	2018	8781.59	9540.23	8071.55
High-income Asia Pacific	Both	2019	8804.73	9580.35	8084.55
High-income Asia Pacific	Both	2020	8863.09	9641.95	8117.8
High-income Asia Pacific	Both	2021	8885.73	9666.66	8148.4
High-income North America	Both	1990	7946.82	8661.46	7253.21
High-income North America	Both	1991	7992.94	8714.03	7294.23
High-income North America	Both	1992	8042.46	8771.19	7342.75
High-income North America	Both	1993	8093.33	8828.29	7389.28
High-income North America	Both	1994	8143.41	8882.98	7439.77
High-income North America	Both	1995	8191.12	8935.63	7486.35
High-income North America	Both	1996	8253.58	9001.57	7543.07
High-income North America	Both	1997	8340.92	9101.22	7637.07
High-income North America	Both	1998	8439.53	9198.51	7729.7
High-income North America	Both	1999	8535.65	9288.42	7815.28
High-income North America	Both	2000	8615.77	9361.87	7889.13
High-income North America	Both	2001	8694.11	9450.44	7954.34
High-income North America	Both	2002	8788.8	9558.38	8030.68
High-income North America	Both	2003	8891.22	9675.58	8119.99
High-income North America	Both	2004	8992.68	9791.78	8217.47
High-income North America	Both	2005	9084.82	9885.65	8305.41
High-income North America	Both	2006	9168.2	9978.49	8385.22
High-income North America	Both	2007	9250.02	10073.1	8460.2
High-income North America	Both	2008	9331.1	10168.1	8534.02
High-income North America	Both	2009	9412.07	10261.4	8606.33
High-income North America	Both	2010	9493.77	10353	8683.08
High-income North America	Both	2011	9595.33	10452.1	8776.83
High-income North America	Both	2012	9720.68	10575.1	8891.74
High-income North America	Both	2013	9847.24	10704.2	9007.41
High-income North America	Both	2014	9952.36	10813.5	9103.27
High-income North America	Both	2015	10013.5	10877.1	9158.55
High-income North America	Both	2016	10039.3	10907	9174.13
High-income North America	Both	2017	10056.8	10926.6	9194.5
High-income North America	Both	2018	10070.6	10941.6	9212.84
High-income North America	Both	2019	10085.2	10957.9	9228.67
High-income North America	Both	2020	10099.3	10968.1	9218.39
High-income North America	Both	2021	10056	10925.6	9187.35
North Africa and Middle East	Both	1990	21902.5	23849.8	20094.3
North Africa and Middle East	Both	1991	22060.4	24022.1	20239.2
North Africa and Middle East	Both	1992	22218	24193.2	20372.9
North Africa and Middle East	Both	1993	22372	24360.7	20526.6
North Africa and Middle East	Both	1994	22521	24521.5	20674.9
North Africa and Middle East	Both	1995	22666.5	24670.7	20804.4
North Africa and Middle East	Both	1996	22810	24832.7	20939.1
North Africa and Middle East	Both	1997	22956.1	24995	21076.1
North Africa and Middle East	Both	1998	23108.8	25164.4	21216.9
North Africa and Middle East	Both	1999	23273.8	25345.6	21363.7
North Africa and Middle East	Both	2000	23459	25546.3	21541.6
North Africa and Middle East	Both	2001	23729.6	25820.9	21800.8
North Africa and Middle East	Both	2002	24101.3	26203.5	22152.4
North Africa and Middle East	Both	2003	24509.3	26624.2	22542
North Africa and Middle East	Both	2004	24893.5	27018.8	22903.6
North Africa and Middle East	Both	2005	25189	27318.5	23185
North Africa and Middle East	Both	2006	25419.3	27555.1	23405.3
North Africa and Middle East	Both	2007	25652.1	27804	23633.3
North Africa and Middle East	Both	2008	25878.7	28059.2	23851.4
North Africa and Middle East	Both	2009	26087.2	28291.3	24041.8
North Africa and Middle East	Both	2010	26270.4	28474.6	24218.7
North Africa and Middle East	Both	2011	26385.9	28579.7	24329.7
North Africa and Middle East	Both	2012	26425.1	28609.4	24379.2
North Africa and Middle East	Both	2013	26438	28614.8	24402.9
North Africa and Middle East	Both	2014	26473.7	28652.9	24437.3
North Africa and Middle East	Both	2015	26580.6	28744.1	24538.4
North Africa and Middle East	Both	2016	26810.1	28988.4	24749.6
North Africa and Middle East	Both	2017	27114.1	29288.3	25031.1
North Africa and Middle East	Both	2018	27392.6	29577.4	25311.6
North Africa and Middle East	Both	2019	27550	29729	25486.1
North Africa and Middle East	Both	2020	27563.3	29776.4	25498.7
North Africa and Middle East	Both	2021	27686.7	29914.6	25586.9
Oceania	Both	1990	13706.5	15027	12511.2
Oceania	Both	1991	13770.5	15080.2	12558.7
Oceania	Both	1992	13837.6	15164.9	12604
Oceania	Both	1993	13906.7	15267.9	12658.2
Oceania	Both	1994	13977.6	15350.1	12702.1
Oceania	Both	1995	14050.4	15423.5	12749.8
Oceania	Both	1996	14133.6	15501.6	12831.3
Oceania	Both	1997	14230.4	15593.1	12925.1
Oceania	Both	1998	14331.8	15670	13030
Oceania	Both	1999	14428.1	15754.5	13127
Oceania	Both	2000	14510	15826.2	13201.5
Oceania	Both	2001	14583.8	15909.8	13268.4
Oceania	Both	2002	14655.4	16008.6	13345.4
Oceania	Both	2003	14720.7	16086.8	13411.5
Oceania	Both	2004	14775.1	16148.2	13452.3
Oceania	Both	2005	14813.7	16195.6	13462.6
Oceania	Both	2006	14839.8	16219.1	13493.7
Oceania	Both	2007	14858.8	16230.8	13512.5
Oceania	Both	2008	14874.3	16233.8	13529.9
Oceania	Both	2009	14889.9	16256.6	13549
Oceania	Both	2010	14909.6	16289.7	13564.2
Oceania	Both	2011	14941.5	16303.2	13604.4
Oceania	Both	2012	14984.4	16373.9	13639.9
Oceania	Both	2013	15033.2	16463.9	13689.6
Oceania	Both	2014	15082.9	16549.6	13747.8
Oceania	Both	2015	15128.7	16629	13803.2
Oceania	Both	2016	15187.6	16681.9	13861
Oceania	Both	2017	15260.7	16739.5	13956.6
Oceania	Both	2018	15323.4	16762.9	14061
Oceania	Both	2019	15351.3	16797.8	14081.4
Oceania	Both	2020	15261	16788.2	13958.2
Oceania	Both	2021	15182.7	16584.7	13936.2
South Asia	Both	1990	12361.1	13532.2	11282.8
South Asia	Both	1991	12380	13553.5	11295.5
South Asia	Both	1992	12403.1	13579.6	11306.9
South Asia	Both	1993	12429.4	13608.3	11320
South Asia	Both	1994	12457.8	13632.3	11335.3
South Asia	Both	1995	12487.7	13660.1	11359.5
South Asia	Both	1996	12529.6	13711.7	11398
South Asia	Both	1997	12586.7	13780.3	11457.2
South Asia	Both	1998	12647.1	13852.3	11516.3
South Asia	Both	1999	12698.9	13916.2	11567.3
South Asia	Both	2000	12730.1	13958.7	11599.4
South Asia	Both	2001	12723.1	13937.4	11600.5
South Asia	Both	2002	12683.3	13884	11571.8
South Asia	Both	2003	12632.3	13818	11531.7
South Asia	Both	2004	12591.7	13763.2	11495.7
South Asia	Both	2005	12583.1	13743.9	11487.7
South Asia	Both	2006	12601	13758.1	11498.2
South Asia	Both	2007	12625.5	13782.9	11515.1
South Asia	Both	2008	12656.2	13821	11537.9
South Asia	Both	2009	12693.2	13865.8	11566.2
South Asia	Both	2010	12736.3	13917.1	11599.8
South Asia	Both	2011	12843.9	14038	11699.1
South Asia	Both	2012	13041.7	14257.5	11880.8
South Asia	Both	2013	13279.7	14521.9	12099.1
South Asia	Both	2014	13508.4	14774.2	12308
South Asia	Both	2015	13678.5	14960.7	12462.5
South Asia	Both	2016	13803.2	15081.1	12574.4
South Asia	Both	2017	13921.6	15212.7	12681
South Asia	Both	2018	14023.1	15320.3	12772.3
South Asia	Both	2019	14097.3	15398.5	12849.8
South Asia	Both	2020	14137.5	15424.8	12916
South Asia	Both	2021	14158.3	15445.1	12940.9
Southeast Asia	Both	1990	13984.9	15266.9	12785.1
Southeast Asia	Both	1991	14016.4	15303.7	12821
Southeast Asia	Both	1992	14053.1	15346.1	12861.5
Southeast Asia	Both	1993	14093.3	15388	12905.1
Southeast Asia	Both	1994	14136.1	15433.6	12950.7
Southeast Asia	Both	1995	14180.5	15471.5	12991.2
Southeast Asia	Both	1996	14236.1	15534.7	13047.9
Southeast Asia	Both	1997	14307.6	15615.6	13110.9
Southeast Asia	Both	1998	14384.6	15707.2	13176.1
Southeast Asia	Both	1999	14457.3	15791.2	13237.2
Southeast Asia	Both	2000	14515.7	15852.8	13284.9
Southeast Asia	Both	2001	14562.7	15905.7	13336.4
Southeast Asia	Both	2002	14608.9	15949.9	13385.8
Southeast Asia	Both	2003	14653.5	15991.4	13433.4
Southeast Asia	Both	2004	14696.2	16035.4	13472.5
Southeast Asia	Both	2005	14737.1	16076.9	13502.9
Southeast Asia	Both	2006	14778.5	16117.3	13546
Southeast Asia	Both	2007	14823.1	16162.3	13592.2
Southeast Asia	Both	2008	14869.4	16210.4	13640.1
Southeast Asia	Both	2009	14917.1	16255.2	13689.6
Southeast Asia	Both	2010	14969.4	16314.4	13734.7
Southeast Asia	Both	2011	15036.9	16390.2	13792.8
Southeast Asia	Both	2012	15122.5	16484.2	13859.4
Southeast Asia	Both	2013	15216.1	16585.7	13933.6
Southeast Asia	Both	2014	15308.5	16692.2	14006.4
Southeast Asia	Both	2015	15390.1	16790.1	14068
Southeast Asia	Both	2016	15471.9	16869.6	14139.5
Southeast Asia	Both	2017	15560.4	16959.9	14219.1
Southeast Asia	Both	2018	15638.2	17035.8	14291
Southeast Asia	Both	2019	15688	17073.2	14338.6
Southeast Asia	Both	2020	15670.7	17097.2	14317.9
Southeast Asia	Both	2021	15691.7	17127.2	14308.3
Southern Latin America	Both	1990	7995.98	8783.11	7321.85
Southern Latin America	Both	1991	8068.6	8864.63	7393.9
Southern Latin America	Both	1992	8145.69	8947.82	7465.77
Southern Latin America	Both	1993	8226.63	9032.63	7554.51
Southern Latin America	Both	1994	8310.86	9111.06	7641.64
Southern Latin America	Both	1995	8397.83	9201.33	7724.9
Southern Latin America	Both	1996	8492.15	9310.93	7800.73
Southern Latin America	Both	1997	8595.28	9411.77	7863.09
Southern Latin America	Both	1998	8701.9	9524.71	7935.61
Southern Latin America	Both	1999	8806.57	9634.58	8004.48
Southern Latin America	Both	2000	8904	9742.99	8100.53
Southern Latin America	Both	2001	8996.71	9841.88	8188.25
Southern Latin America	Both	2002	9088.98	9936	8278.14
Southern Latin America	Both	2003	9178.28	10039.6	8374.55
Southern Latin America	Both	2004	9262.04	10122.8	8448.98
Southern Latin America	Both	2005	9337.64	10219.1	8527.52
Southern Latin America	Both	2006	9405.93	10287.5	8602.83
Southern Latin America	Both	2007	9470.42	10368.8	8655.4
Southern Latin America	Both	2008	9532.68	10456	8713.19
Southern Latin America	Both	2009	9594.27	10513.2	8779.92
Southern Latin America	Both	2010	9656.77	10561	8830.95
Southern Latin America	Both	2011	9723.82	10635.1	8888.43
Southern Latin America	Both	2012	9795.5	10701.9	8947.01
Southern Latin America	Both	2013	9868.2	10762.7	8990.45
Southern Latin America	Both	2014	9938.38	10822.2	9054.27
Southern Latin America	Both	2015	10002.5	10897.7	9118.57
Southern Latin America	Both	2016	10067.8	10961.9	9180.33
Southern Latin America	Both	2017	10136.7	11018.7	9255.64
Southern Latin America	Both	2018	10199.1	11087.6	9322.76
Southern Latin America	Both	2019	10244.1	11167	9361.08
Southern Latin America	Both	2020	10262.2	11236	9414.75
Southern Latin America	Both	2021	10292.5	11265.4	9394.62
Southern Sub-Saharan Africa	Both	1990	13932.7	15196.9	12701.4
Southern Sub-Saharan Africa	Both	1991	13969	15239.8	12733.5
Southern Sub-Saharan Africa	Both	1992	14008.2	15279.8	12766.4
Southern Sub-Saharan Africa	Both	1993	14049.4	15326.9	12802.5
Southern Sub-Saharan Africa	Both	1994	14091.3	15372.7	12851.4
Southern Sub-Saharan Africa	Both	1995	14132	15416	12898.8
Southern Sub-Saharan Africa	Both	1996	14176.2	15461.1	12941.5
Southern Sub-Saharan Africa	Both	1997	14228.7	15510.7	12991.9
Southern Sub-Saharan Africa	Both	1998	14284.6	15575	13040.7
Southern Sub-Saharan Africa	Both	1999	14339.6	15639	13079.2
Southern Sub-Saharan Africa	Both	2000	14389.3	15692.5	13129.8
Southern Sub-Saharan Africa	Both	2001	14436.5	15732.4	13191.5
Southern Sub-Saharan Africa	Both	2002	14487.2	15779.3	13257
Southern Sub-Saharan Africa	Both	2003	14539.9	15835.8	13310.7
Southern Sub-Saharan Africa	Both	2004	14592.9	15891.8	13361.1
Southern Sub-Saharan Africa	Both	2005	14644.5	15961.4	13411.1
Southern Sub-Saharan Africa	Both	2006	14698.5	16010.6	13457.4
Southern Sub-Saharan Africa	Both	2007	14759.7	16094.4	13510.7
Southern Sub-Saharan Africa	Both	2008	14825.6	16165.4	13569.1
Southern Sub-Saharan Africa	Both	2009	14893.8	16243.6	13630.1
Southern Sub-Saharan Africa	Both	2010	14962.1	16331	13690.6
Southern Sub-Saharan Africa	Both	2011	15036	16402.4	13748.7
Southern Sub-Saharan Africa	Both	2012	15120.7	16492.5	13821.5
Southern Sub-Saharan Africa	Both	2013	15211.1	16589.7	13907.2
Southern Sub-Saharan Africa	Both	2014	15302.5	16686.8	14001.6
Southern Sub-Saharan Africa	Both	2015	15389.8	16782.9	14079.8
Southern Sub-Saharan Africa	Both	2016	15481.5	16872.8	14171.8
Southern Sub-Saharan Africa	Both	2017	15584.1	16997.8	14282.7
Southern Sub-Saharan Africa	Both	2018	15686.9	17131.7	14403.9
Southern Sub-Saharan Africa	Both	2019	15778.8	17251.4	14507.1
Southern Sub-Saharan Africa	Both	2020	15883	17338.9	14550.8
Southern Sub-Saharan Africa	Both	2021	15937.2	17388	14572.6
Tropical Latin America	Both	1990	15001.9	16413.1	13772.7
Tropical Latin America	Both	1991	15041.4	16449.9	13822
Tropical Latin America	Both	1992	15082.2	16487.3	13847.4
Tropical Latin America	Both	1993	15122.8	16528.6	13897.3
Tropical Latin America	Both	1994	15162.1	16573.7	13953.9
Tropical Latin America	Both	1995	15198.6	16610.3	13996.7
Tropical Latin America	Both	1996	15236.7	16665.7	14016.1
Tropical Latin America	Both	1997	15280.2	16714.5	14039
Tropical Latin America	Both	1998	15327.6	16760.7	14068.5
Tropical Latin America	Both	1999	15377.3	16834.5	14123.1
Tropical Latin America	Both	2000	15427.8	16909.7	14169.9
Tropical Latin America	Both	2001	15488.6	16978.9	14215.4
Tropical Latin America	Both	2002	15564.7	17059.7	14281.9
Tropical Latin America	Both	2003	15647.1	17148.6	14361.6
Tropical Latin America	Both	2004	15727.2	17235.8	14438.5
Tropical Latin America	Both	2005	15796.1	17310	14495.5
Tropical Latin America	Both	2006	15857.1	17368.4	14544.7
Tropical Latin America	Both	2007	15918.9	17433.6	14585.9
Tropical Latin America	Both	2008	15980.6	17488.5	14642.8
Tropical Latin America	Both	2009	16041.5	17537	14701.1
Tropical Latin America	Both	2010	16100.8	17594.7	14757.1
Tropical Latin America	Both	2011	16165.5	17654.2	14788.1
Tropical Latin America	Both	2012	16239.1	17734.8	14829.4
Tropical Latin America	Both	2013	16316	17819.1	14893.3
Tropical Latin America	Both	2014	16390.5	17901	14965.8
Tropical Latin America	Both	2015	16456.8	17968.6	15031.8
Tropical Latin America	Both	2016	16521.6	18027	15098.3
Tropical Latin America	Both	2017	16591.4	18092.3	15165.3
Tropical Latin America	Both	2018	16659.6	18181.2	15230.8
Tropical Latin America	Both	2019	16719.6	18225.2	15285.7
Tropical Latin America	Both	2020	16784.7	18282.6	15358.8
Tropical Latin America	Both	2021	16662.7	18205.5	15244.9
Western Europe	Both	1990	8144.98	8873.81	7490.53
Western Europe	Both	1991	8232.85	8963.24	7565.56
Western Europe	Both	1992	8321.89	9057.32	7640.15
Western Europe	Both	1993	8411.97	9153.28	7715.72
Western Europe	Both	1994	8502.72	9247.68	7792.18
Western Europe	Both	1995	8593.96	9342.99	7869.4
Western Europe	Both	1996	8686.96	9446.53	7955.89
Western Europe	Both	1997	8782.3	9550.17	8043.61
Western Europe	Both	1998	8879.94	9657.13	8141.5
Western Europe	Both	1999	8979.43	9766.86	8239.44
Western Europe	Both	2000	9080.58	9880.84	8335.06
Western Europe	Both	2001	9193.85	9989.43	8442.56
Western Europe	Both	2002	9321.93	10117.2	8561.24
Western Europe	Both	2003	9454.26	10252.3	8687.43
Western Europe	Both	2004	9580.14	10387.3	8807.76
Western Europe	Both	2005	9688.19	10496.3	8910.23
Western Europe	Both	2006	9781.16	10596.4	8990.87
Western Europe	Both	2007	9869.87	10694.3	9068.45
Western Europe	Both	2008	9955.78	10794	9148.49
Western Europe	Both	2009	10039.8	10892.4	9223.5
Western Europe	Both	2010	10122.7	10985.6	9295.18
Western Europe	Both	2011	10212.3	11075.3	9368.64
Western Europe	Both	2012	10309	11179.4	9454.45
Western Europe	Both	2013	10404.7	11281.2	9545.09
Western Europe	Both	2014	10491	11376.7	9623.21
Western Europe	Both	2015	10559.2	11447	9681.97
Western Europe	Both	2016	10607.9	11504.3	9720.72
Western Europe	Both	2017	10646	11561	9751.9
Western Europe	Both	2018	10681.8	11616.5	9781.12
Western Europe	Both	2019	10722.3	11671.1	9814.35
Western Europe	Both	2020	10809.2	11733	9902.65
Western Europe	Both	2021	10841.8	11802	9939.03
Western Sub-Saharan Africa	Both	1990	13317.9	14555	12164.8
Western Sub-Saharan Africa	Both	1991	13363.5	14593.5	12212.7
Western Sub-Saharan Africa	Both	1992	13407.7	14645	12259
Western Sub-Saharan Africa	Both	1993	13448.6	14704.7	12301.6
Western Sub-Saharan Africa	Both	1994	13484.8	14759.6	12338.9
Western Sub-Saharan Africa	Both	1995	13515.1	14807	12375
Western Sub-Saharan Africa	Both	1996	13543.5	14830.5	12403.3
Western Sub-Saharan Africa	Both	1997	13572.5	14855.6	12431.5
Western Sub-Saharan Africa	Both	1998	13602	14883.1	12459.8
Western Sub-Saharan Africa	Both	1999	13632.6	14916.9	12489.3
Western Sub-Saharan Africa	Both	2000	13663.3	14939.7	12517.1
Western Sub-Saharan Africa	Both	2001	13702.5	14980.1	12552.2
Western Sub-Saharan Africa	Both	2002	13753.4	15034.3	12596.5
Western Sub-Saharan Africa	Both	2003	13810.2	15107.6	12645.9
Western Sub-Saharan Africa	Both	2004	13866	15170	12691.5
Western Sub-Saharan Africa	Both	2005	13912.6	15220.9	12723.5
Western Sub-Saharan Africa	Both	2006	13956.6	15266.1	12760.8
Western Sub-Saharan Africa	Both	2007	14004.4	15319.9	12801.6
Western Sub-Saharan Africa	Both	2008	14054.2	15382	12844.8
Western Sub-Saharan Africa	Both	2009	14103.7	15436.8	12884.6
Western Sub-Saharan Africa	Both	2010	14150.9	15482	12923.4
Western Sub-Saharan Africa	Both	2011	14200.7	15533.1	12976.1
Western Sub-Saharan Africa	Both	2012	14256.5	15591.3	13032.3
Western Sub-Saharan Africa	Both	2013	14315.5	15657.8	13086.3
Western Sub-Saharan Africa	Both	2014	14375.1	15726.8	13135.4
Western Sub-Saharan Africa	Both	2015	14431.1	15791.9	13180.7
Western Sub-Saharan Africa	Both	2016	14491.6	15859.2	13228.1
Western Sub-Saharan Africa	Both	2017	14560.6	15938.9	13283.8
Western Sub-Saharan Africa	Both	2018	14633.3	16028.3	13350
Western Sub-Saharan Africa	Both	2019	14704.1	16119.2	13416.2
Western Sub-Saharan Africa	Both	2020	14806.6	16176.8	13544.7
Western Sub-Saharan Africa	Both	2021	14936.8	16347.6	13659.3

## Sheet: ASMR
S4 Table. ASMR of NAFLD among regions based on SDI from 1990 to 2021.
location	sex	year	val	upper	lower
Andean Latin America	Both	1990	4.73261	6.45486	3.32456
Andean Latin America	Both	1991	4.75555	6.41138	3.38973
Andean Latin America	Both	1992	4.91435	6.59398	3.46861
Andean Latin America	Both	1993	4.94453	6.5772	3.51865
Andean Latin America	Both	1994	4.97566	6.60791	3.51687
Andean Latin America	Both	1995	5.11332	6.76607	3.64182
Andean Latin America	Both	1996	5.14821	6.7682	3.66383
Andean Latin America	Both	1997	5.14433	6.73546	3.68071
Andean Latin America	Both	1998	5.20466	6.9269	3.70023
Andean Latin America	Both	1999	4.99116	6.51414	3.53696
Andean Latin America	Both	2000	5.02097	6.64108	3.54477
Andean Latin America	Both	2001	5.02149	6.69826	3.58615
Andean Latin America	Both	2002	5.11931	6.84107	3.68924
Andean Latin America	Both	2003	5.22427	6.93489	3.724
Andean Latin America	Both	2004	5.30482	6.87834	3.80347
Andean Latin America	Both	2005	5.38871	7.0418	3.85355
Andean Latin America	Both	2006	5.38278	6.98709	3.85102
Andean Latin America	Both	2007	5.34622	6.96974	3.90544
Andean Latin America	Both	2008	5.3874	7.07744	3.83795
Andean Latin America	Both	2009	5.64591	7.39494	4.00806
Andean Latin America	Both	2010	5.71086	7.46735	4.02152
Andean Latin America	Both	2011	5.6682	7.50718	4.06297
Andean Latin America	Both	2012	5.68852	7.47211	4.11047
Andean Latin America	Both	2013	5.60893	7.42894	4.05785
Andean Latin America	Both	2014	5.53678	7.33896	4.02888
Andean Latin America	Both	2015	5.54599	7.23992	4.00319
Andean Latin America	Both	2016	5.59404	7.34468	3.99485
Andean Latin America	Both	2017	5.82047	7.76123	4.23689
Andean Latin America	Both	2018	5.97199	7.91027	4.29713
Andean Latin America	Both	2019	6.1899	8.21328	4.35845
Andean Latin America	Both	2020	5.97721	8.00478	4.11519
Andean Latin America	Both	2021	5.88736	8.06776	4.02826
Australasia	Both	1990	0.782253	1.00765	0.595209
Australasia	Both	1991	0.792579	1.02123	0.606611
Australasia	Both	1992	0.793167	1.02211	0.605151
Australasia	Both	1993	0.815275	1.05296	0.62419
Australasia	Both	1994	0.855124	1.09396	0.654453
Australasia	Both	1995	0.866474	1.10195	0.669694
Australasia	Both	1996	0.876891	1.11798	0.679374
Australasia	Both	1997	0.877121	1.11901	0.682402
Australasia	Both	1998	0.848019	1.07276	0.663353
Australasia	Both	1999	0.855706	1.06767	0.671622
Australasia	Both	2000	0.85845	1.06391	0.677643
Australasia	Both	2001	0.85789	1.07099	0.674803
Australasia	Both	2002	0.915557	1.14438	0.720667
Australasia	Both	2003	0.920718	1.15329	0.727826
Australasia	Both	2004	0.933739	1.16375	0.734513
Australasia	Both	2005	0.948594	1.18281	0.744344
Australasia	Both	2006	0.972823	1.21112	0.768052
Australasia	Both	2007	0.999252	1.23243	0.790268
Australasia	Both	2008	1.03584	1.27523	0.822078
Australasia	Both	2009	1.05606	1.29928	0.838342
Australasia	Both	2010	1.07198	1.32051	0.848657
Australasia	Both	2011	1.08574	1.33043	0.861508
Australasia	Both	2012	1.09766	1.34788	0.871057
Australasia	Both	2013	1.16608	1.43755	0.930876
Australasia	Both	2014	1.19685	1.48147	0.95431
Australasia	Both	2015	1.25738	1.55767	1.00909
Australasia	Both	2016	1.25866	1.55529	1.01501
Australasia	Both	2017	1.26675	1.56641	1.02661
Australasia	Both	2018	1.26548	1.56623	1.02175
Australasia	Both	2019	1.28621	1.58781	1.03393
Australasia	Both	2020	1.26288	1.55827	0.993898
Australasia	Both	2021	1.26686	1.54893	1.01449
Caribbean	Both	1990	2.82168	3.71651	2.03563
Caribbean	Both	1991	2.82108	3.70187	2.01892
Caribbean	Both	1992	2.84971	3.77238	2.05488
Caribbean	Both	1993	2.93578	3.90952	2.10739
Caribbean	Both	1994	2.88407	3.84459	2.07626
Caribbean	Both	1995	2.82634	3.77293	2.04292
Caribbean	Both	1996	2.76829	3.68858	1.99973
Caribbean	Both	1997	2.6787	3.57499	1.92829
Caribbean	Both	1998	2.66746	3.54085	1.92962
Caribbean	Both	1999	2.61222	3.47595	1.89808
Caribbean	Both	2000	2.48979	3.32958	1.80801
Caribbean	Both	2001	2.48196	3.29349	1.80219
Caribbean	Both	2002	2.46734	3.25189	1.78666
Caribbean	Both	2003	2.55635	3.3593	1.84663
Caribbean	Both	2004	2.61749	3.42328	1.91116
Caribbean	Both	2005	2.64417	3.47184	1.94093
Caribbean	Both	2006	2.57367	3.44864	1.89948
Caribbean	Both	2007	2.56575	3.45915	1.90561
Caribbean	Both	2008	2.55077	3.41947	1.89601
Caribbean	Both	2009	2.52939	3.37588	1.87755
Caribbean	Both	2010	2.47282	3.31274	1.81227
Caribbean	Both	2011	2.52957	3.35153	1.86315
Caribbean	Both	2012	2.59131	3.40512	1.89888
Caribbean	Both	2013	2.67004	3.54896	1.95733
Caribbean	Both	2014	2.75221	3.64256	1.99593
Caribbean	Both	2015	2.81624	3.75586	2.03988
Caribbean	Both	2016	2.90229	3.85907	2.0907
Caribbean	Both	2017	2.9629	3.93176	2.15572
Caribbean	Both	2018	2.95328	3.92286	2.15591
Caribbean	Both	2019	2.98628	3.98975	2.16629
Caribbean	Both	2020	2.99846	4.01652	2.1442
Caribbean	Both	2021	2.97099	4.07027	2.11397
Central Asia	Both	1990	2.17495	2.85691	1.60408
Central Asia	Both	1991	2.28811	3.00911	1.68676
Central Asia	Both	1992	2.37377	3.142	1.75745
Central Asia	Both	1993	2.47486	3.27372	1.8255
Central Asia	Both	1994	2.55501	3.38212	1.89355
Central Asia	Both	1995	2.67371	3.55563	1.99251
Central Asia	Both	1996	2.77043	3.66828	2.05963
Central Asia	Both	1997	2.77985	3.68412	2.06365
Central Asia	Both	1998	2.71591	3.60318	2.02406
Central Asia	Both	1999	2.69262	3.58123	2.00349
Central Asia	Both	2000	2.73443	3.64359	2.03569
Central Asia	Both	2001	2.77755	3.71342	2.07924
Central Asia	Both	2002	2.84472	3.79824	2.12599
Central Asia	Both	2003	2.94636	3.9235	2.19533
Central Asia	Both	2004	3.02696	4.06184	2.23653
Central Asia	Both	2005	3.12796	4.19718	2.31022
Central Asia	Both	2006	3.16466	4.23137	2.32895
Central Asia	Both	2007	3.18348	4.25471	2.33376
Central Asia	Both	2008	3.26204	4.34032	2.41594
Central Asia	Both	2009	3.28184	4.36479	2.43913
Central Asia	Both	2010	3.41056	4.53859	2.5172
Central Asia	Both	2011	3.5822	4.7614	2.65226
Central Asia	Both	2012	3.74938	4.99832	2.74929
Central Asia	Both	2013	3.82622	5.11472	2.82822
Central Asia	Both	2014	3.84072	5.12174	2.84182
Central Asia	Both	2015	3.85759	5.17543	2.85497
Central Asia	Both	2016	3.79819	5.0797	2.81424
Central Asia	Both	2017	3.72326	4.9886	2.76857
Central Asia	Both	2018	3.59727	4.81873	2.67506
Central Asia	Both	2019	3.50925	4.66072	2.57768
Central Asia	Both	2020	3.47301	4.59299	2.52457
Central Asia	Both	2021	3.40725	4.58754	2.46999
Central Europe	Both	1990	1.36591	1.79331	1.02266
Central Europe	Both	1991	1.40774	1.8513	1.05365
Central Europe	Both	1992	1.47271	1.94895	1.0962
Central Europe	Both	1993	1.53139	2.04045	1.14409
Central Europe	Both	1994	1.573	2.10043	1.17091
Central Europe	Both	1995	1.61399	2.15966	1.19258
Central Europe	Both	1996	1.58577	2.10922	1.17433
Central Europe	Both	1997	1.60849	2.13968	1.18913
Central Europe	Both	1998	1.60582	2.14696	1.18458
Central Europe	Both	1999	1.56834	2.09692	1.15752
Central Europe	Both	2000	1.5384	2.05354	1.14237
Central Europe	Both	2001	1.54763	2.06811	1.14229
Central Europe	Both	2002	1.53886	2.06376	1.13169
Central Europe	Both	2003	1.5337	2.04802	1.13089
Central Europe	Both	2004	1.52691	2.03007	1.12462
Central Europe	Both	2005	1.54481	2.05541	1.13592
Central Europe	Both	2006	1.56173	2.07824	1.15397
Central Europe	Both	2007	1.62713	2.17057	1.20858
Central Europe	Both	2008	1.66331	2.22643	1.23218
Central Europe	Both	2009	1.67397	2.2348	1.24501
Central Europe	Both	2010	1.63532	2.18838	1.22588
Central Europe	Both	2011	1.56305	2.09064	1.17172
Central Europe	Both	2012	1.55164	2.0751	1.16462
Central Europe	Both	2013	1.50803	2.01315	1.13291
Central Europe	Both	2014	1.53012	2.03978	1.15324
Central Europe	Both	2015	1.55078	2.07446	1.17052
Central Europe	Both	2016	1.59809	2.13782	1.20509
Central Europe	Both	2017	1.66712	2.21819	1.25533
Central Europe	Both	2018	1.71771	2.28958	1.28838
Central Europe	Both	2019	1.70667	2.27304	1.27896
Central Europe	Both	2020	1.67074	2.23715	1.24502
Central Europe	Both	2021	1.68681	2.26892	1.23654
Central Latin America	Both	1990	4.20607	5.55714	3.04271
Central Latin America	Both	1991	4.23629	5.61028	3.07483
Central Latin America	Both	1992	4.28693	5.65626	3.11641
Central Latin America	Both	1993	4.33497	5.72925	3.14909
Central Latin America	Both	1994	4.2972	5.65728	3.1229
Central Latin America	Both	1995	4.27348	5.61267	3.11408
Central Latin America	Both	1996	4.2359	5.5526	3.08228
Central Latin America	Both	1997	4.27485	5.58718	3.11655
Central Latin America	Both	1998	4.3283	5.67137	3.1544
Central Latin America	Both	1999	4.26182	5.5806	3.11179
Central Latin America	Both	2000	4.24871	5.55712	3.10526
Central Latin America	Both	2001	4.28128	5.59468	3.13216
Central Latin America	Both	2002	4.42397	5.74483	3.23332
Central Latin America	Both	2003	4.61146	5.96982	3.3836
Central Latin America	Both	2004	4.64232	5.96994	3.40577
Central Latin America	Both	2005	4.71291	6.06817	3.47031
Central Latin America	Both	2006	4.62468	5.94061	3.41488
Central Latin America	Both	2007	4.57508	5.85668	3.39817
Central Latin America	Both	2008	4.68269	5.96617	3.50721
Central Latin America	Both	2009	4.71059	5.99427	3.53178
Central Latin America	Both	2010	4.60192	5.82739	3.46219
Central Latin America	Both	2011	4.53832	5.73988	3.42062
Central Latin America	Both	2012	4.55464	5.74906	3.44257
Central Latin America	Both	2013	4.71099	5.94794	3.56995
Central Latin America	Both	2014	4.7495	5.99243	3.59885
Central Latin America	Both	2015	4.78577	6.02742	3.62329
Central Latin America	Both	2016	4.95468	6.24826	3.7544
Central Latin America	Both	2017	4.87478	6.14984	3.69485
Central Latin America	Both	2018	4.87157	6.14124	3.70001
Central Latin America	Both	2019	4.88767	6.18324	3.70456
Central Latin America	Both	2020	4.92054	6.30549	3.68957
Central Latin America	Both	2021	4.99819	6.44662	3.73959
Central Sub-Saharan Africa	Both	1990	1.75511	2.84645	1.1381
Central Sub-Saharan Africa	Both	1991	1.75339	2.82306	1.15594
Central Sub-Saharan Africa	Both	1992	1.74244	2.80196	1.15016
Central Sub-Saharan Africa	Both	1993	1.73419	2.77969	1.13601
Central Sub-Saharan Africa	Both	1994	1.73636	2.78998	1.12107
Central Sub-Saharan Africa	Both	1995	1.74087	2.80042	1.12835
Central Sub-Saharan Africa	Both	1996	1.74419	2.74282	1.13788
Central Sub-Saharan Africa	Both	1997	1.70568	2.70469	1.09133
Central Sub-Saharan Africa	Both	1998	1.70333	2.70442	1.07856
Central Sub-Saharan Africa	Both	1999	1.69606	2.6956	1.07502
Central Sub-Saharan Africa	Both	2000	1.68977	2.70285	1.07529
Central Sub-Saharan Africa	Both	2001	1.67167	2.68882	1.06796
Central Sub-Saharan Africa	Both	2002	1.63631	2.66698	1.03568
Central Sub-Saharan Africa	Both	2003	1.63106	2.66934	1.03405
Central Sub-Saharan Africa	Both	2004	1.60971	2.64645	1.01821
Central Sub-Saharan Africa	Both	2005	1.58352	2.60005	0.992435
Central Sub-Saharan Africa	Both	2006	1.57484	2.59454	0.992855
Central Sub-Saharan Africa	Both	2007	1.56214	2.60157	0.982318
Central Sub-Saharan Africa	Both	2008	1.56154	2.58038	0.990397
Central Sub-Saharan Africa	Both	2009	1.56055	2.54772	0.993416
Central Sub-Saharan Africa	Both	2010	1.5619	2.54243	0.992981
Central Sub-Saharan Africa	Both	2011	1.56646	2.55767	0.998601
Central Sub-Saharan Africa	Both	2012	1.57175	2.59169	1.01719
Central Sub-Saharan Africa	Both	2013	1.57599	2.5713	1.01898
Central Sub-Saharan Africa	Both	2014	1.57654	2.57253	1.02585
Central Sub-Saharan Africa	Both	2015	1.57575	2.54619	1.02811
Central Sub-Saharan Africa	Both	2016	1.56762	2.50993	1.01712
Central Sub-Saharan Africa	Both	2017	1.56543	2.46844	1.01364
Central Sub-Saharan Africa	Both	2018	1.57295	2.45955	1.01594
Central Sub-Saharan Africa	Both	2019	1.58285	2.48637	1.01381
Central Sub-Saharan Africa	Both	2020	1.59826	2.51697	1.03147
Central Sub-Saharan Africa	Both	2021	1.60534	2.50494	1.03671
East Asia	Both	1990	1.04122	1.31555	0.802055
East Asia	Both	1991	1.0238	1.28838	0.802739
East Asia	Both	1992	1.00722	1.27325	0.797594
East Asia	Both	1993	0.989172	1.20452	0.78426
East Asia	Both	1994	0.982451	1.23731	0.786306
East Asia	Both	1995	0.974671	1.20912	0.792964
East Asia	Both	1996	0.957952	1.18732	0.765021
East Asia	Both	1997	0.937394	1.14898	0.753968
East Asia	Both	1998	0.941112	1.1621	0.761998
East Asia	Both	1999	0.939958	1.14631	0.754024
East Asia	Both	2000	0.949088	1.15044	0.777897
East Asia	Both	2001	0.943197	1.12431	0.772685
East Asia	Both	2002	0.926614	1.1162	0.760316
East Asia	Both	2003	0.907909	1.08415	0.74593
East Asia	Both	2004	0.88761	1.06268	0.723466
East Asia	Both	2005	0.869312	1.04343	0.71198
East Asia	Both	2006	0.840191	1.02221	0.688255
East Asia	Both	2007	0.840883	1.03165	0.680977
East Asia	Both	2008	0.873256	1.05365	0.719387
East Asia	Both	2009	0.890668	1.06938	0.723919
East Asia	Both	2010	0.894577	1.07429	0.733222
East Asia	Both	2011	0.87416	1.03517	0.713169
East Asia	Both	2012	0.864629	1.05461	0.713906
East Asia	Both	2013	0.8887	1.07298	0.729993
East Asia	Both	2014	0.912182	1.10459	0.746865
East Asia	Both	2015	0.901054	1.09138	0.734504
East Asia	Both	2016	0.89156	1.06805	0.722557
East Asia	Both	2017	0.887723	1.09695	0.700373
East Asia	Both	2018	0.879208	1.09494	0.710739
East Asia	Both	2019	0.863717	1.06623	0.668507
East Asia	Both	2020	0.848655	1.04058	0.659457
East Asia	Both	2021	0.832136	1.03823	0.65235
Eastern Europe	Both	1990	0.918965	1.2206	0.676575
Eastern Europe	Both	1991	0.976428	1.29833	0.720082
Eastern Europe	Both	1992	1.0489	1.38833	0.775715
Eastern Europe	Both	1993	1.24217	1.64946	0.9158
Eastern Europe	Both	1994	1.45712	1.95831	1.05138
Eastern Europe	Both	1995	1.55892	2.10338	1.12042
Eastern Europe	Both	1996	1.46451	1.97653	1.05896
Eastern Europe	Both	1997	1.3396	1.80169	0.979054
Eastern Europe	Both	1998	1.27422	1.71059	0.932962
Eastern Europe	Both	1999	1.36735	1.83831	1.00282
Eastern Europe	Both	2000	1.51885	2.05275	1.10434
Eastern Europe	Both	2001	1.66907	2.26958	1.19944
Eastern Europe	Both	2002	1.87709	2.5545	1.34232
Eastern Europe	Both	2003	2.09981	2.85948	1.49983
Eastern Europe	Both	2004	2.3173	3.1539	1.6622
Eastern Europe	Both	2005	2.61928	3.531	1.8755
Eastern Europe	Both	2006	2.58928	3.49103	1.86324
Eastern Europe	Both	2007	2.66959	3.59759	1.92444
Eastern Europe	Both	2008	2.80538	3.76333	2.01994
Eastern Europe	Both	2009	2.68498	3.6081	1.93829
Eastern Europe	Both	2010	2.71998	3.63073	1.96078
Eastern Europe	Both	2011	2.63688	3.52687	1.9071
Eastern Europe	Both	2012	2.65007	3.53335	1.91959
Eastern Europe	Both	2013	2.66946	3.55162	1.9344
Eastern Europe	Both	2014	2.83097	3.75887	2.05155
Eastern Europe	Both	2015	2.8386	3.76448	2.05824
Eastern Europe	Both	2016	2.77124	3.6782	2.01145
Eastern Europe	Both	2017	2.61544	3.50014	1.90476
Eastern Europe	Both	2018	2.66723	3.53646	1.93807
Eastern Europe	Both	2019	2.70475	3.61562	1.93154
Eastern Europe	Both	2020	2.64567	3.51284	1.91842
Eastern Europe	Both	2021	2.66186	3.62076	1.92511
Eastern Sub-Saharan Africa	Both	1990	2.28115	3.04041	1.68209
Eastern Sub-Saharan Africa	Both	1991	2.29766	3.06475	1.69141
Eastern Sub-Saharan Africa	Both	1992	2.31617	3.08084	1.69731
Eastern Sub-Saharan Africa	Both	1993	2.33426	3.09243	1.73436
Eastern Sub-Saharan Africa	Both	1994	2.35163	3.13118	1.7438
Eastern Sub-Saharan Africa	Both	1995	2.36887	3.10745	1.76634
Eastern Sub-Saharan Africa	Both	1996	2.38005	3.12777	1.78588
Eastern Sub-Saharan Africa	Both	1997	2.3873	3.11391	1.78687
Eastern Sub-Saharan Africa	Both	1998	2.39369	3.13	1.75964
Eastern Sub-Saharan Africa	Both	1999	2.40302	3.17894	1.78615
Eastern Sub-Saharan Africa	Both	2000	2.42298	3.21638	1.80043
Eastern Sub-Saharan Africa	Both	2001	2.40968	3.18543	1.77152
Eastern Sub-Saharan Africa	Both	2002	2.40643	3.22495	1.77482
Eastern Sub-Saharan Africa	Both	2003	2.40669	3.18654	1.76543
Eastern Sub-Saharan Africa	Both	2004	2.4058	3.17937	1.77683
Eastern Sub-Saharan Africa	Both	2005	2.39809	3.20209	1.77683
Eastern Sub-Saharan Africa	Both	2006	2.38847	3.17787	1.77928
Eastern Sub-Saharan Africa	Both	2007	2.37123	3.18267	1.74525
Eastern Sub-Saharan Africa	Both	2008	2.36023	3.16162	1.74468
Eastern Sub-Saharan Africa	Both	2009	2.35344	3.1706	1.7358
Eastern Sub-Saharan Africa	Both	2010	2.35423	3.18045	1.76352
Eastern Sub-Saharan Africa	Both	2011	2.34391	3.1415	1.73827
Eastern Sub-Saharan Africa	Both	2012	2.33762	3.15429	1.74795
Eastern Sub-Saharan Africa	Both	2013	2.33727	3.11658	1.73098
Eastern Sub-Saharan Africa	Both	2014	2.34204	3.11222	1.74409
Eastern Sub-Saharan Africa	Both	2015	2.34925	3.11997	1.74835
Eastern Sub-Saharan Africa	Both	2016	2.34945	3.12381	1.75783
Eastern Sub-Saharan Africa	Both	2017	2.36119	3.09155	1.77608
Eastern Sub-Saharan Africa	Both	2018	2.37977	3.13788	1.79255
Eastern Sub-Saharan Africa	Both	2019	2.39479	3.1928	1.79485
Eastern Sub-Saharan Africa	Both	2020	2.40858	3.20157	1.81342
Eastern Sub-Saharan Africa	Both	2021	2.39839	3.19389	1.79256
Global	Both	1990	1.53353	1.96701	1.17112
Global	Both	1991	1.54326	1.97868	1.1775
Global	Both	1992	1.55252	2.00096	1.18187
Global	Both	1993	1.5738	2.02015	1.20151
Global	Both	1994	1.59313	2.04988	1.22238
Global	Both	1995	1.60663	2.06177	1.23854
Global	Both	1996	1.5968	2.03883	1.23309
Global	Both	1997	1.58413	2.01989	1.22356
Global	Both	1998	1.58641	2.01205	1.2308
Global	Both	1999	1.58664	2.00803	1.22789
Global	Both	2000	1.59129	2.01217	1.23974
Global	Both	2001	1.60193	2.02184	1.24296
Global	Both	2002	1.6221	2.04673	1.26437
Global	Both	2003	1.6398	2.07172	1.28489
Global	Both	2004	1.63726	2.07588	1.27307
Global	Both	2005	1.64614	2.07555	1.28021
Global	Both	2006	1.63171	2.06012	1.27122
Global	Both	2007	1.63503	2.06493	1.27152
Global	Both	2008	1.65395	2.08047	1.29028
Global	Both	2009	1.6482	2.07988	1.29161
Global	Both	2010	1.64329	2.05696	1.29046
Global	Both	2011	1.63349	2.04768	1.28017
Global	Both	2012	1.6345	2.05749	1.29036
Global	Both	2013	1.6457	2.0606	1.30033
Global	Both	2014	1.65956	2.07962	1.2995
Global	Both	2015	1.66248	2.07203	1.30972
Global	Both	2016	1.66506	2.08163	1.30697
Global	Both	2017	1.65229	2.05023	1.29745
Global	Both	2018	1.64964	2.04553	1.30367
Global	Both	2019	1.64258	2.05004	1.28917
Global	Both	2020	1.62545	2.02625	1.26467
Global	Both	2021	1.61806	2.02162	1.27193
High-income Asia Pacific	Both	1990	1.56749	1.93602	1.23799
High-income Asia Pacific	Both	1991	1.56451	1.92306	1.23483
High-income Asia Pacific	Both	1992	1.55593	1.91416	1.22147
High-income Asia Pacific	Both	1993	1.53831	1.89054	1.20541
High-income Asia Pacific	Both	1994	1.53013	1.87393	1.21046
High-income Asia Pacific	Both	1995	1.56613	1.89009	1.26052
High-income Asia Pacific	Both	1996	1.53688	1.84797	1.23992
High-income Asia Pacific	Both	1997	1.50314	1.80912	1.21162
High-income Asia Pacific	Both	1998	1.49411	1.78879	1.2074
High-income Asia Pacific	Both	1999	1.48109	1.77376	1.19656
High-income Asia Pacific	Both	2000	1.43694	1.72223	1.16038
High-income Asia Pacific	Both	2001	1.39864	1.67421	1.12918
High-income Asia Pacific	Both	2002	1.36387	1.6325	1.09887
High-income Asia Pacific	Both	2003	1.33834	1.60632	1.07836
High-income Asia Pacific	Both	2004	1.31998	1.5874	1.06039
High-income Asia Pacific	Both	2005	1.30093	1.56779	1.04225
High-income Asia Pacific	Both	2006	1.26742	1.53509	1.00894
High-income Asia Pacific	Both	2007	1.23615	1.50124	0.980931
High-income Asia Pacific	Both	2008	1.21086	1.46903	0.957808
High-income Asia Pacific	Both	2009	1.17971	1.4245	0.931741
High-income Asia Pacific	Both	2010	1.15937	1.39648	0.915591
High-income Asia Pacific	Both	2011	1.13829	1.37743	0.895687
High-income Asia Pacific	Both	2012	1.09875	1.33215	0.863401
High-income Asia Pacific	Both	2013	1.06638	1.2976	0.838532
High-income Asia Pacific	Both	2014	1.03847	1.26385	0.813583
High-income Asia Pacific	Both	2015	1.00561	1.22923	0.782694
High-income Asia Pacific	Both	2016	0.976037	1.19454	0.758929
High-income Asia Pacific	Both	2017	0.935239	1.14478	0.723941
High-income Asia Pacific	Both	2018	0.89787	1.10271	0.691785
High-income Asia Pacific	Both	2019	0.866125	1.06509	0.664835
High-income Asia Pacific	Both	2020	0.861131	1.06827	0.662725
High-income Asia Pacific	Both	2021	0.87381	1.07767	0.668647
High-income North America	Both	1990	1.07254	1.40054	0.815294
High-income North America	Both	1991	1.08198	1.40498	0.821338
High-income North America	Both	1992	1.09013	1.41103	0.829738
High-income North America	Both	1993	1.11555	1.43909	0.855515
High-income North America	Both	1994	1.1317	1.45269	0.870763
High-income North America	Both	1995	1.14361	1.46358	0.882242
High-income North America	Both	1996	1.13558	1.45459	0.880948
High-income North America	Both	1997	1.12431	1.43695	0.873123
High-income North America	Both	1998	1.11868	1.42766	0.871424
High-income North America	Both	1999	1.12345	1.42937	0.875399
High-income North America	Both	2000	1.14318	1.45592	0.890501
High-income North America	Both	2001	1.17176	1.49472	0.91192
High-income North America	Both	2002	1.20238	1.53081	0.938565
High-income North America	Both	2003	1.22453	1.55982	0.958393
High-income North America	Both	2004	1.22231	1.55377	0.957826
High-income North America	Both	2005	1.24055	1.57537	0.969288
High-income North America	Both	2006	1.24914	1.58633	0.978978
High-income North America	Both	2007	1.26083	1.60227	0.991426
High-income North America	Both	2008	1.27647	1.61906	1.00487
High-income North America	Both	2009	1.29763	1.64445	1.02253
High-income North America	Both	2010	1.31631	1.66211	1.03834
High-income North America	Both	2011	1.36633	1.73049	1.07978
High-income North America	Both	2012	1.42296	1.80964	1.12261
High-income North America	Both	2013	1.48292	1.89035	1.16784
High-income North America	Both	2014	1.54296	1.97046	1.21127
High-income North America	Both	2015	1.58054	2.0134	1.24096
High-income North America	Both	2016	1.60471	2.03276	1.25955
High-income North America	Both	2017	1.59469	2.01548	1.24895
High-income North America	Both	2018	1.57628	1.98408	1.23295
High-income North America	Both	2019	1.56618	1.96895	1.22289
High-income North America	Both	2020	1.53984	1.93928	1.1986
High-income North America	Both	2021	1.56061	1.96942	1.21066
North Africa and Middle East	Both	1990	2.64428	4.06311	1.74
North Africa and Middle East	Both	1991	2.62202	3.96077	1.73631
North Africa and Middle East	Both	1992	2.57918	3.83603	1.73048
North Africa and Middle East	Both	1993	2.57186	3.77357	1.75212
North Africa and Middle East	Both	1994	2.57783	3.74758	1.77417
North Africa and Middle East	Both	1995	2.56183	3.68259	1.77368
North Africa and Middle East	Both	1996	2.55348	3.63881	1.78685
North Africa and Middle East	Both	1997	2.57991	3.67089	1.80513
North Africa and Middle East	Both	1998	2.6047	3.69384	1.83794
North Africa and Middle East	Both	1999	2.5982	3.66841	1.83863
North Africa and Middle East	Both	2000	2.54715	3.57769	1.81146
North Africa and Middle East	Both	2001	2.5657	3.56853	1.84524
North Africa and Middle East	Both	2002	2.57238	3.64392	1.83695
North Africa and Middle East	Both	2003	2.5725	3.74329	1.80107
North Africa and Middle East	Both	2004	2.53755	3.72156	1.75142
North Africa and Middle East	Both	2005	2.517	3.76642	1.71839
North Africa and Middle East	Both	2006	2.51154	3.77861	1.72858
North Africa and Middle East	Both	2007	2.51423	3.84504	1.71702
North Africa and Middle East	Both	2008	2.53574	3.889	1.74413
North Africa and Middle East	Both	2009	2.54469	3.82674	1.77848
North Africa and Middle East	Both	2010	2.54111	3.73881	1.80374
North Africa and Middle East	Both	2011	2.5273	3.62736	1.81323
North Africa and Middle East	Both	2012	2.55006	3.58595	1.84058
North Africa and Middle East	Both	2013	2.56782	3.60073	1.85892
North Africa and Middle East	Both	2014	2.6136	3.57148	1.93263
North Africa and Middle East	Both	2015	2.65007	3.56369	1.95082
North Africa and Middle East	Both	2016	2.66464	3.56592	1.96626
North Africa and Middle East	Both	2017	2.66707	3.58226	1.975
North Africa and Middle East	Both	2018	2.68926	3.6102	1.99932
North Africa and Middle East	Both	2019	2.69828	3.64527	2.01056
North Africa and Middle East	Both	2020	2.69985	3.6589	1.95775
North Africa and Middle East	Both	2021	2.69657	3.67687	1.93426
Oceania	Both	1990	0.893419	1.48476	0.578286
Oceania	Both	1991	0.906364	1.49575	0.594109
Oceania	Both	1992	0.911511	1.49811	0.601573
Oceania	Both	1993	0.917247	1.51378	0.617447
Oceania	Both	1994	0.921432	1.50683	0.624762
Oceania	Both	1995	0.923466	1.49552	0.630201
Oceania	Both	1996	0.932876	1.49286	0.635984
Oceania	Both	1997	0.936219	1.47923	0.643026
Oceania	Both	1998	0.942535	1.46216	0.651931
Oceania	Both	1999	0.951697	1.46912	0.660007
Oceania	Both	2000	0.949337	1.44542	0.667222
Oceania	Both	2001	0.935029	1.42752	0.659025
Oceania	Both	2002	0.931859	1.4261	0.654913
Oceania	Both	2003	0.934931	1.41918	0.665737
Oceania	Both	2004	0.929377	1.41359	0.660554
Oceania	Both	2005	0.922762	1.40381	0.65399
Oceania	Both	2006	0.915552	1.3849	0.652157
Oceania	Both	2007	0.900265	1.35401	0.64231
Oceania	Both	2008	0.877314	1.31021	0.629381
Oceania	Both	2009	0.855621	1.28521	0.613778
Oceania	Both	2010	0.848936	1.27547	0.611607
Oceania	Both	2011	0.848793	1.25375	0.612353
Oceania	Both	2012	0.840627	1.22547	0.603218
Oceania	Both	2013	0.830997	1.20016	0.587683
Oceania	Both	2014	0.827075	1.1908	0.585467
Oceania	Both	2015	0.822713	1.17716	0.585514
Oceania	Both	2016	0.815715	1.17168	0.581593
Oceania	Both	2017	0.820863	1.17468	0.585417
Oceania	Both	2018	0.820967	1.16746	0.583989
Oceania	Both	2019	0.814091	1.15664	0.57801
Oceania	Both	2020	0.80913	1.14394	0.571869
Oceania	Both	2021	0.805277	1.13481	0.574114
South Asia	Both	1990	1.10235	1.568	0.774813
South Asia	Both	1991	1.11661	1.62822	0.782752
South Asia	Both	1992	1.13781	1.65485	0.814931
South Asia	Both	1993	1.13869	1.67281	0.816523
South Asia	Both	1994	1.13865	1.64415	0.81402
South Asia	Both	1995	1.17042	1.66043	0.834582
South Asia	Both	1996	1.16933	1.64406	0.849945
South Asia	Both	1997	1.16312	1.60338	0.858758
South Asia	Both	1998	1.17147	1.58795	0.866363
South Asia	Both	1999	1.14404	1.51882	0.864887
South Asia	Both	2000	1.13646	1.51695	0.853033
South Asia	Both	2001	1.146	1.49957	0.859042
South Asia	Both	2002	1.15708	1.5116	0.873293
South Asia	Both	2003	1.17677	1.54316	0.887836
South Asia	Both	2004	1.17912	1.53457	0.894454
South Asia	Both	2005	1.19058	1.5361	0.910409
South Asia	Both	2006	1.20326	1.56347	0.918203
South Asia	Both	2007	1.23	1.58671	0.939426
South Asia	Both	2008	1.24035	1.58449	0.941903
South Asia	Both	2009	1.21427	1.57562	0.92591
South Asia	Both	2010	1.21181	1.54997	0.925685
South Asia	Both	2011	1.2182	1.54978	0.939646
South Asia	Both	2012	1.22829	1.5758	0.945414
South Asia	Both	2013	1.26209	1.59319	0.973669
South Asia	Both	2014	1.27664	1.63089	0.985037
South Asia	Both	2015	1.27045	1.6196	0.977025
South Asia	Both	2016	1.26449	1.62464	0.960813
South Asia	Both	2017	1.28107	1.66833	0.950348
South Asia	Both	2018	1.28851	1.68884	0.944947
South Asia	Both	2019	1.29166	1.70728	0.949649
South Asia	Both	2020	1.29677	1.71621	0.926087
South Asia	Both	2021	1.29925	1.73096	0.934632
Southeast Asia	Both	1990	1.62153	2.39629	1.15236
Southeast Asia	Both	1991	1.62752	2.37112	1.15507
Southeast Asia	Both	1992	1.63873	2.36303	1.17187
Southeast Asia	Both	1993	1.65498	2.34992	1.19322
Southeast Asia	Both	1994	1.66703	2.34594	1.19724
Southeast Asia	Both	1995	1.67746	2.34743	1.22281
Southeast Asia	Both	1996	1.69351	2.34283	1.24895
Southeast Asia	Both	1997	1.68298	2.31218	1.24494
Southeast Asia	Both	1998	1.69653	2.32042	1.27107
Southeast Asia	Both	1999	1.72532	2.30553	1.31064
Southeast Asia	Both	2000	1.73396	2.30422	1.31582
Southeast Asia	Both	2001	1.72781	2.26248	1.31085
Southeast Asia	Both	2002	1.76013	2.30135	1.35615
Southeast Asia	Both	2003	1.7831	2.3497	1.37403
Southeast Asia	Both	2004	1.80415	2.36572	1.38623
Southeast Asia	Both	2005	1.81454	2.35616	1.40386
Southeast Asia	Both	2006	1.81876	2.32287	1.4029
Southeast Asia	Both	2007	1.82102	2.34026	1.39156
Southeast Asia	Both	2008	1.84032	2.3518	1.41461
Southeast Asia	Both	2009	1.85172	2.37795	1.43045
Southeast Asia	Both	2010	1.86463	2.36826	1.4463
Southeast Asia	Both	2011	1.86786	2.35444	1.45423
Southeast Asia	Both	2012	1.85055	2.39132	1.42657
Southeast Asia	Both	2013	1.84564	2.3569	1.43023
Southeast Asia	Both	2014	1.84806	2.32773	1.41675
Southeast Asia	Both	2015	1.83179	2.34087	1.38103
Southeast Asia	Both	2016	1.83318	2.34221	1.39187
Southeast Asia	Both	2017	1.82456	2.3127	1.38478
Southeast Asia	Both	2018	1.83194	2.33999	1.36515
Southeast Asia	Both	2019	1.84696	2.3468	1.41614
Southeast Asia	Both	2020	1.86774	2.3906	1.36934
Southeast Asia	Both	2021	1.86097	2.39794	1.34769
Southern Latin America	Both	1990	1.79252	2.43755	1.24147
Southern Latin America	Both	1991	1.70153	2.31498	1.18633
Southern Latin America	Both	1992	1.6478	2.24544	1.15372
Southern Latin America	Both	1993	1.63355	2.22816	1.15183
Southern Latin America	Both	1994	1.68988	2.31401	1.18238
Southern Latin America	Both	1995	1.75657	2.39943	1.23162
Southern Latin America	Both	1996	1.79366	2.4567	1.25731
Southern Latin America	Both	1997	1.70524	2.34129	1.20119
Southern Latin America	Both	1998	1.67149	2.29736	1.17771
Southern Latin America	Both	1999	1.64558	2.27149	1.15755
Southern Latin America	Both	2000	1.65802	2.28721	1.17172
Southern Latin America	Both	2001	1.7071	2.35158	1.20605
Southern Latin America	Both	2002	1.7535	2.40895	1.24038
Southern Latin America	Both	2003	1.7971	2.45907	1.2793
Southern Latin America	Both	2004	1.77323	2.42211	1.26868
Southern Latin America	Both	2005	1.72324	2.34856	1.23606
Southern Latin America	Both	2006	1.74565	2.3916	1.25072
Southern Latin America	Both	2007	1.78667	2.43876	1.28769
Southern Latin America	Both	2008	1.78586	2.45132	1.28524
Southern Latin America	Both	2009	1.78884	2.46245	1.2853
Southern Latin America	Both	2010	1.80054	2.47876	1.29099
Southern Latin America	Both	2011	1.81321	2.48796	1.3047
Southern Latin America	Both	2012	1.83721	2.5072	1.33027
Southern Latin America	Both	2013	1.83961	2.50501	1.32918
Southern Latin America	Both	2014	1.85016	2.52188	1.3325
Southern Latin America	Both	2015	1.88623	2.57573	1.35621
Southern Latin America	Both	2016	1.89031	2.5775	1.36046
Southern Latin America	Both	2017	1.82142	2.46166	1.31536
Southern Latin America	Both	2018	1.80545	2.4288	1.30669
Southern Latin America	Both	2019	1.80047	2.40472	1.30932
Southern Latin America	Both	2020	1.75069	2.3728	1.25279
Southern Latin America	Both	2021	1.69972	2.28815	1.23148
Southern Sub-Saharan Africa	Both	1990	1.8366	2.65707	1.29291
Southern Sub-Saharan Africa	Both	1991	1.87055	2.69274	1.32121
Southern Sub-Saharan Africa	Both	1992	1.95798	2.75976	1.41208
Southern Sub-Saharan Africa	Both	1993	1.96225	2.80979	1.39748
Southern Sub-Saharan Africa	Both	1994	2.07068	2.88833	1.5033
Southern Sub-Saharan Africa	Both	1995	2.15662	2.96901	1.56809
Southern Sub-Saharan Africa	Both	1996	2.29831	3.07585	1.71323
Southern Sub-Saharan Africa	Both	1997	2.53149	3.24271	1.94914
Southern Sub-Saharan Africa	Both	1998	2.66414	3.38649	2.08524
Southern Sub-Saharan Africa	Both	1999	2.68553	3.40814	2.10579
Southern Sub-Saharan Africa	Both	2000	2.80989	3.47315	2.23083
Southern Sub-Saharan Africa	Both	2001	2.85804	3.50416	2.2811
Southern Sub-Saharan Africa	Both	2002	2.94618	3.60989	2.3823
Southern Sub-Saharan Africa	Both	2003	3.03767	3.70802	2.47516
Southern Sub-Saharan Africa	Both	2004	3.06451	3.74041	2.48865
Southern Sub-Saharan Africa	Both	2005	3.06948	3.76941	2.50305
Southern Sub-Saharan Africa	Both	2006	3.08422	3.79141	2.52081
Southern Sub-Saharan Africa	Both	2007	3.04883	3.74766	2.49959
Southern Sub-Saharan Africa	Both	2008	3.04135	3.74075	2.4734
Southern Sub-Saharan Africa	Both	2009	3.02115	3.71065	2.44265
Southern Sub-Saharan Africa	Both	2010	2.97029	3.65131	2.39416
Southern Sub-Saharan Africa	Both	2011	2.90818	3.5644	2.33438
Southern Sub-Saharan Africa	Both	2012	2.86321	3.51957	2.28841
Southern Sub-Saharan Africa	Both	2013	2.82248	3.48375	2.2622
Southern Sub-Saharan Africa	Both	2014	2.81684	3.47722	2.2606
Southern Sub-Saharan Africa	Both	2015	2.83139	3.49522	2.26039
Southern Sub-Saharan Africa	Both	2016	2.82969	3.48875	2.25251
Southern Sub-Saharan Africa	Both	2017	2.77112	3.43671	2.20537
Southern Sub-Saharan Africa	Both	2018	2.78106	3.46236	2.19266
Southern Sub-Saharan Africa	Both	2019	2.73812	3.37799	2.16842
Southern Sub-Saharan Africa	Both	2020	2.78403	3.39119	2.22321
Southern Sub-Saharan Africa	Both	2021	2.80036	3.47843	2.20514
Tropical Latin America	Both	1990	1.18204	1.54803	0.885335
Tropical Latin America	Both	1991	1.17343	1.53512	0.876848
Tropical Latin America	Both	1992	1.18519	1.54942	0.88233
Tropical Latin America	Both	1993	1.21943	1.60241	0.905124
Tropical Latin America	Both	1994	1.22744	1.61674	0.914263
Tropical Latin America	Both	1995	1.23958	1.6306	0.924996
Tropical Latin America	Both	1996	1.21725	1.6023	0.90381
Tropical Latin America	Both	1997	1.19538	1.57259	0.884835
Tropical Latin America	Both	1998	1.20881	1.59514	0.891182
Tropical Latin America	Both	1999	1.2269	1.61812	0.904368
Tropical Latin America	Both	2000	1.24037	1.63522	0.914462
Tropical Latin America	Both	2001	1.26197	1.66352	0.932322
Tropical Latin America	Both	2002	1.28372	1.68461	0.947409
Tropical Latin America	Both	2003	1.30984	1.71838	0.96897
Tropical Latin America	Both	2004	1.33364	1.74214	0.985181
Tropical Latin America	Both	2005	1.33015	1.73597	0.983098
Tropical Latin America	Both	2006	1.34689	1.7581	0.999308
Tropical Latin America	Both	2007	1.36308	1.7838	1.0079
Tropical Latin America	Both	2008	1.37655	1.80007	1.01856
Tropical Latin America	Both	2009	1.39044	1.82299	1.0302
Tropical Latin America	Both	2010	1.41226	1.84929	1.04427
Tropical Latin America	Both	2011	1.43086	1.86563	1.06259
Tropical Latin America	Both	2012	1.43355	1.86734	1.0645
Tropical Latin America	Both	2013	1.43792	1.87533	1.07029
Tropical Latin America	Both	2014	1.44127	1.86942	1.07486
Tropical Latin America	Both	2015	1.4492	1.88026	1.08176
Tropical Latin America	Both	2016	1.48449	1.91265	1.10669
Tropical Latin America	Both	2017	1.44854	1.86277	1.08408
Tropical Latin America	Both	2018	1.43667	1.84446	1.0757
Tropical Latin America	Both	2019	1.41825	1.81683	1.06068
Tropical Latin America	Both	2020	1.4115	1.79868	1.05704
Tropical Latin America	Both	2021	1.38231	1.76924	1.04496
Western Europe	Both	1990	2.1693	2.80114	1.59723
Western Europe	Both	1991	2.20661	2.85131	1.62632
Western Europe	Both	1992	2.20817	2.85506	1.63048
Western Europe	Both	1993	2.23886	2.89567	1.65668
Western Europe	Both	1994	2.25516	2.91303	1.6719
Western Europe	Both	1995	2.24534	2.89956	1.67161
Western Europe	Both	1996	2.25334	2.90118	1.67813
Western Europe	Both	1997	2.25583	2.89142	1.67903
Western Europe	Both	1998	2.26711	2.90185	1.69076
Western Europe	Both	1999	2.28536	2.92466	1.71518
Western Europe	Both	2000	2.27786	2.9199	1.71293
Western Europe	Both	2001	2.2863	2.91681	1.72705
Western Europe	Both	2002	2.30556	2.93114	1.74069
Western Europe	Both	2003	2.30136	2.92063	1.73795
Western Europe	Both	2004	2.23816	2.83388	1.69515
Western Europe	Both	2005	2.20261	2.78473	1.66941
Western Europe	Both	2006	2.1714	2.73928	1.65038
Western Europe	Both	2007	2.15485	2.70818	1.64624
Western Europe	Both	2008	2.14548	2.6878	1.64314
Western Europe	Both	2009	2.12179	2.65434	1.6261
Western Europe	Both	2010	2.08416	2.60921	1.59434
Western Europe	Both	2011	2.05031	2.56825	1.56994
Western Europe	Both	2012	2.0176	2.5304	1.54386
Western Europe	Both	2013	1.9844	2.48901	1.52213
Western Europe	Both	2014	1.93928	2.42475	1.49196
Western Europe	Both	2015	1.94592	2.43325	1.49562
Western Europe	Both	2016	1.93493	2.42461	1.48726
Western Europe	Both	2017	1.90772	2.39595	1.46776
Western Europe	Both	2018	1.88775	2.37401	1.45371
Western Europe	Both	2019	1.85866	2.33849	1.4278
Western Europe	Both	2020	1.78166	2.2535	1.36743
Western Europe	Both	2021	1.74506	2.1991	1.34146
Western Sub-Saharan Africa	Both	1990	2.77277	4.24169	1.85441
Western Sub-Saharan Africa	Both	1991	2.78318	4.24008	1.86443
Western Sub-Saharan Africa	Both	1992	2.80596	4.25043	1.88072
Western Sub-Saharan Africa	Both	1993	2.8182	4.22108	1.89461
Western Sub-Saharan Africa	Both	1994	2.83171	4.1322	1.91221
Western Sub-Saharan Africa	Both	1995	2.83865	4.21769	1.92601
Western Sub-Saharan Africa	Both	1996	2.83169	4.06904	1.94422
Western Sub-Saharan Africa	Both	1997	2.83399	4.19391	1.93592
Western Sub-Saharan Africa	Both	1998	2.82473	4.15319	1.95314
Western Sub-Saharan Africa	Both	1999	2.81651	4.07729	1.95461
Western Sub-Saharan Africa	Both	2000	2.82152	4.01422	1.94428
Western Sub-Saharan Africa	Both	2001	2.80422	4.00457	1.93721
Western Sub-Saharan Africa	Both	2002	2.80869	3.94712	1.97595
Western Sub-Saharan Africa	Both	2003	2.7919	4.02236	1.96684
Western Sub-Saharan Africa	Both	2004	2.78538	3.9579	1.95817
Western Sub-Saharan Africa	Both	2005	2.76946	3.87325	1.94489
Western Sub-Saharan Africa	Both	2006	2.76815	3.92456	1.96453
Western Sub-Saharan Africa	Both	2007	2.74947	3.92168	1.93812
Western Sub-Saharan Africa	Both	2008	2.75618	3.89335	1.95506
Western Sub-Saharan Africa	Both	2009	2.7717	3.85774	1.97234
Western Sub-Saharan Africa	Both	2010	2.78861	3.818	2.02172
Western Sub-Saharan Africa	Both	2011	2.80199	3.88796	2.03589
Western Sub-Saharan Africa	Both	2012	2.81444	3.85044	2.048
Western Sub-Saharan Africa	Both	2013	2.829	3.79203	2.09561
Western Sub-Saharan Africa	Both	2014	2.82025	3.72103	2.1052
Western Sub-Saharan Africa	Both	2015	2.79331	3.66536	2.10405
Western Sub-Saharan Africa	Both	2016	2.78701	3.6487	2.10066
Western Sub-Saharan Africa	Both	2017	2.78568	3.66799	2.07637
Western Sub-Saharan Africa	Both	2018	2.77214	3.62088	2.09481
Western Sub-Saharan Africa	Both	2019	2.75336	3.58129	2.0697
Western Sub-Saharan Africa	Both	2020	2.74111	3.63853	2.06781
Western Sub-Saharan Africa	Both	2021	2.7721	3.61659	2.10783

## Sheet: ASDR
S4 Table. ASDR of NAFLD among regions based on SDI from 1990 to 2021.
location	sex	year	val	upper	lower
Andean Latin America	Both	1990	124.444	170.304	86.2604
Andean Latin America	Both	1991	124.763	171.378	85.3233
Andean Latin America	Both	1992	128.565	174.824	88.6659
Andean Latin America	Both	1993	129.308	175.639	90.6297
Andean Latin America	Both	1994	130.013	178.115	91.0629
Andean Latin America	Both	1995	132.995	181.003	94.4908
Andean Latin America	Both	1996	132.934	177.108	93.826
Andean Latin America	Both	1997	131.828	174.163	94.9632
Andean Latin America	Both	1998	132.49	177.032	93.7241
Andean Latin America	Both	1999	126.814	167.356	89.6846
Andean Latin America	Both	2000	126.513	168.84	89.794
Andean Latin America	Both	2001	125.316	169.067	90.3861
Andean Latin America	Both	2002	127.507	171.557	91.2765
Andean Latin America	Both	2003	129.956	172.25	91.1286
Andean Latin America	Both	2004	131.552	172.878	93.4366
Andean Latin America	Both	2005	133.196	175.537	94.3893
Andean Latin America	Both	2006	132.74	174.305	94.4067
Andean Latin America	Both	2007	130.898	172.507	94.8601
Andean Latin America	Both	2008	131.855	174.586	96.4859
Andean Latin America	Both	2009	137.512	183.42	97.736
Andean Latin America	Both	2010	138.045	183.189	99.2985
Andean Latin America	Both	2011	136.237	183.114	98.1571
Andean Latin America	Both	2012	135.787	181.066	99.571
Andean Latin America	Both	2013	133.241	176.525	96.6242
Andean Latin America	Both	2014	131.836	176.879	95.0657
Andean Latin America	Both	2015	132.165	175.773	95.2883
Andean Latin America	Both	2016	133.445	177.523	97.4688
Andean Latin America	Both	2017	138.755	188.375	100.406
Andean Latin America	Both	2018	142.852	189.222	103.826
Andean Latin America	Both	2019	148.319	197.322	106.382
Andean Latin America	Both	2020	143.866	198.004	102.072
Andean Latin America	Both	2021	142.165	198.779	98.5961
Australasia	Both	1990	21.932	28.8622	16.6903
Australasia	Both	1991	22.0468	28.9219	16.8402
Australasia	Both	1992	21.8229	28.6292	16.755
Australasia	Both	1993	22.4532	29.2066	17.2864
Australasia	Both	1994	23.2052	29.9304	17.986
Australasia	Both	1995	23.4509	30.1888	18.3088
Australasia	Both	1996	23.8051	30.5529	18.5357
Australasia	Both	1997	23.8295	30.4669	18.613
Australasia	Both	1998	23.2113	29.496	18.1512
Australasia	Both	1999	23.1928	29.2465	18.1917
Australasia	Both	2000	23.0774	28.8297	18.2887
Australasia	Both	2001	23.0498	28.8192	18.2798
Australasia	Both	2002	24.7212	31.172	19.6242
Australasia	Both	2003	24.9887	31.5432	19.6379
Australasia	Both	2004	25.3609	32.0317	19.9116
Australasia	Both	2005	25.8245	32.66	20.3264
Australasia	Both	2006	26.4344	33.1374	20.9422
Australasia	Both	2007	27.086	33.7906	21.559
Australasia	Both	2008	27.9996	34.9643	22.4001
Australasia	Both	2009	28.5893	35.7675	22.8286
Australasia	Both	2010	29.0276	36.4738	23.1995
Australasia	Both	2011	29.4222	36.9128	23.584
Australasia	Both	2012	29.528	37.0464	23.7397
Australasia	Both	2013	31.3511	39.2211	25.1712
Australasia	Both	2014	32.0798	39.9253	25.7677
Australasia	Both	2015	33.5396	41.6396	26.9295
Australasia	Both	2016	33.3421	41.2769	26.8871
Australasia	Both	2017	33.4869	41.4816	27.0811
Australasia	Both	2018	33.1694	40.7422	26.7997
Australasia	Both	2019	33.9	41.675	27.2302
Australasia	Both	2020	33.3635	40.9046	26.5385
Australasia	Both	2021	33.236	40.622	26.6337
Caribbean	Both	1990	73.8401	98.8144	52.8765
Caribbean	Both	1991	73.9057	99.18	52.9158
Caribbean	Both	1992	74.3582	100.406	53.2061
Caribbean	Both	1993	76.4469	103.071	54.6846
Caribbean	Both	1994	75.6487	102.17	54.0796
Caribbean	Both	1995	74.6777	99.6291	53.6709
Caribbean	Both	1996	73.0906	97.9499	52.4808
Caribbean	Both	1997	71.0168	94.7245	50.8683
Caribbean	Both	1998	71.0244	95.1292	50.851
Caribbean	Both	1999	69.1544	92.8194	49.7858
Caribbean	Both	2000	65.9737	89.2615	47.7657
Caribbean	Both	2001	66.1517	89.4392	47.8127
Caribbean	Both	2002	65.234	87.7705	47.3811
Caribbean	Both	2003	67.1388	90.2736	48.4515
Caribbean	Both	2004	68.7022	91.4885	49.586
Caribbean	Both	2005	69.5327	93.7094	50.68
Caribbean	Both	2006	67.6405	91.6606	49.4435
Caribbean	Both	2007	67.5005	90.8556	49.2711
Caribbean	Both	2008	67.1826	90.1337	49.2078
Caribbean	Both	2009	66.8247	89.6497	48.7901
Caribbean	Both	2010	65.4946	89.3905	47.3151
Caribbean	Both	2011	67.1952	90.6411	48.9489
Caribbean	Both	2012	69.1035	93.2482	50.1705
Caribbean	Both	2013	71.6973	97.2587	52.0749
Caribbean	Both	2014	74.4512	100.826	54.0142
Caribbean	Both	2015	76.4784	104.213	55.4831
Caribbean	Both	2016	78.8404	106.741	57.2038
Caribbean	Both	2017	80.8102	109.253	58.3907
Caribbean	Both	2018	80.7384	109.107	58.0478
Caribbean	Both	2019	81.6713	111.997	58.3311
Caribbean	Both	2020	81.0683	109.967	57.4905
Caribbean	Both	2021	80.308	110.84	56.3077
Central Asia	Both	1990	57.9365	76.1787	43.8554
Central Asia	Both	1991	61.3511	80.7406	46.5362
Central Asia	Both	1992	64.0103	84.8514	48.6494
Central Asia	Both	1993	67.6847	89.1327	51.2382
Central Asia	Both	1994	70.9215	93.3185	53.4912
Central Asia	Both	1995	74.6202	98.0823	56.1163
Central Asia	Both	1996	77.4821	101.791	58.4524
Central Asia	Both	1997	77.3944	101.796	58.0354
Central Asia	Both	1998	75.1042	98.7954	56.6688
Central Asia	Both	1999	74.2477	97.7558	56.2461
Central Asia	Both	2000	75.9429	99.5121	57.5893
Central Asia	Both	2001	77.4328	101.384	58.0275
Central Asia	Both	2002	79.4343	104.228	59.7365
Central Asia	Both	2003	82.4694	108.484	62.0146
Central Asia	Both	2004	85.1097	112.818	63.4378
Central Asia	Both	2005	88.2933	117.176	65.5868
Central Asia	Both	2006	89.3624	118.748	66.1436
Central Asia	Both	2007	90.303	120.909	67.3843
Central Asia	Both	2008	91.4779	120.988	68.4498
Central Asia	Both	2009	90.8614	121.022	68.2005
Central Asia	Both	2010	93.9162	124.325	70.2864
Central Asia	Both	2011	97.9385	129.108	73.0558
Central Asia	Both	2012	101.582	133.786	75.4451
Central Asia	Both	2013	102.289	135.436	76.0954
Central Asia	Both	2014	102.705	134.875	76.7281
Central Asia	Both	2015	103.243	136.348	77.4572
Central Asia	Both	2016	101.88	134.572	76.449
Central Asia	Both	2017	100.105	132.119	75.2033
Central Asia	Both	2018	97.3183	129.051	72.8845
Central Asia	Both	2019	95.1239	127.038	70.7128
Central Asia	Both	2020	93.5421	126.166	69.601
Central Asia	Both	2021	92.2425	124.973	67.1777
Central Europe	Both	1990	38.0842	51.0733	28.0948
Central Europe	Both	1991	39.5767	53.0722	29.099
Central Europe	Both	1992	41.8728	56.2003	30.6743
Central Europe	Both	1993	43.952	59.4558	32.1302
Central Europe	Both	1994	45.5109	61.635	33.1792
Central Europe	Both	1995	46.8867	64.087	34.0368
Central Europe	Both	1996	45.7702	62.5701	33.3582
Central Europe	Both	1997	46.5617	63.785	33.8
Central Europe	Both	1998	46.6436	64.1081	33.6798
Central Europe	Both	1999	45.5115	62.7541	32.8482
Central Europe	Both	2000	44.4568	61.5147	32.2451
Central Europe	Both	2001	44.5883	61.2464	32.1546
Central Europe	Both	2002	44.2982	60.8474	31.8291
Central Europe	Both	2003	44.1977	60.4498	31.6725
Central Europe	Both	2004	44.0048	60.1676	31.6578
Central Europe	Both	2005	44.6257	61.0259	31.952
Central Europe	Both	2006	45.2245	61.8205	32.6565
Central Europe	Both	2007	47.2739	64.7732	34.1547
Central Europe	Both	2008	48.2777	66.1064	34.9994
Central Europe	Both	2009	48.3113	66.1426	35.2912
Central Europe	Both	2010	47.0041	64.1704	34.4816
Central Europe	Both	2011	44.7626	60.9645	32.8597
Central Europe	Both	2012	44.288	59.9379	32.6004
Central Europe	Both	2013	42.8277	57.8142	31.3378
Central Europe	Both	2014	43.3775	58.3296	31.7492
Central Europe	Both	2015	44.0912	59.3012	32.2558
Central Europe	Both	2016	45.4566	61.2305	33.3725
Central Europe	Both	2017	47.4483	63.5006	34.8864
Central Europe	Both	2018	49.0436	65.7884	36.1846
Central Europe	Both	2019	48.8056	65.8452	36.1857
Central Europe	Both	2020	47.4281	64.4018	35.1878
Central Europe	Both	2021	47.8992	64.8371	34.8475
Central Latin America	Both	1990	115.678	156.37	82.4837
Central Latin America	Both	1991	116.584	157.316	83.4996
Central Latin America	Both	1992	118.25	159.453	84.7113
Central Latin America	Both	1993	119.486	160.342	85.503
Central Latin America	Both	1994	118.448	159.121	84.5683
Central Latin America	Both	1995	116.533	156.676	83.008
Central Latin America	Both	1996	114.611	153.827	81.7551
Central Latin America	Both	1997	116.015	155.359	82.9209
Central Latin America	Both	1998	118.492	158.645	84.8609
Central Latin America	Both	1999	116.854	156.037	83.9816
Central Latin America	Both	2000	116.221	155.321	83.637
Central Latin America	Both	2001	116.782	155.339	84.4287
Central Latin America	Both	2002	120.484	159.728	87.4372
Central Latin America	Both	2003	125.479	165.379	91.6366
Central Latin America	Both	2004	126.164	166.122	92.6976
Central Latin America	Both	2005	128.051	168.054	94.0787
Central Latin America	Both	2006	125.322	164.421	92.3405
Central Latin America	Both	2007	123.627	161.254	91.6671
Central Latin America	Both	2008	126.455	164.081	93.8866
Central Latin America	Both	2009	126.375	163.167	94.203
Central Latin America	Both	2010	123.249	158.72	91.9963
Central Latin America	Both	2011	121.581	156.384	90.757
Central Latin America	Both	2012	122.3	157.311	91.4517
Central Latin America	Both	2013	126.883	162.942	94.8811
Central Latin America	Both	2014	127.913	164.483	95.4818
Central Latin America	Both	2015	129.485	165.261	96.6562
Central Latin America	Both	2016	135.13	172.791	100.502
Central Latin America	Both	2017	133.844	170.645	99.627
Central Latin America	Both	2018	134.16	171.714	99.8821
Central Latin America	Both	2019	135.068	173.113	100.581
Central Latin America	Both	2020	136.818	176.154	102.125
Central Latin America	Both	2021	138.842	180.55	104.374
Central Sub-Saharan Africa	Both	1990	47.7321	74.2935	31.2702
Central Sub-Saharan Africa	Both	1991	47.729	73.8938	31.568
Central Sub-Saharan Africa	Both	1992	47.3567	73.7612	31.2662
Central Sub-Saharan Africa	Both	1993	47.0656	73.4056	31.0799
Central Sub-Saharan Africa	Both	1994	47.067	73.1878	30.8862
Central Sub-Saharan Africa	Both	1995	47.1881	72.8918	31.3935
Central Sub-Saharan Africa	Both	1996	47.1451	71.8531	31.7097
Central Sub-Saharan Africa	Both	1997	45.9455	70.5404	30.5735
Central Sub-Saharan Africa	Both	1998	45.9738	69.5446	30.4722
Central Sub-Saharan Africa	Both	1999	45.9006	68.6923	30.5273
Central Sub-Saharan Africa	Both	2000	45.7163	68.5802	30.3972
Central Sub-Saharan Africa	Both	2001	45.188	69.256	29.9355
Central Sub-Saharan Africa	Both	2002	44.1784	68.7235	29.2002
Central Sub-Saharan Africa	Both	2003	44.1075	68.2231	29.245
Central Sub-Saharan Africa	Both	2004	43.4822	66.8057	28.6411
Central Sub-Saharan Africa	Both	2005	42.7184	66.5091	28.2361
Central Sub-Saharan Africa	Both	2006	42.4797	66.6447	28.0957
Central Sub-Saharan Africa	Both	2007	42.1178	67.64	27.8334
Central Sub-Saharan Africa	Both	2008	42.0834	67.6355	27.6023
Central Sub-Saharan Africa	Both	2009	42.0653	67.253	27.6822
Central Sub-Saharan Africa	Both	2010	42.1065	66.8984	27.4479
Central Sub-Saharan Africa	Both	2011	42.2612	67.4966	27.5048
Central Sub-Saharan Africa	Both	2012	42.4415	66.9616	27.6071
Central Sub-Saharan Africa	Both	2013	42.5843	66.8613	27.7368
Central Sub-Saharan Africa	Both	2014	42.6286	66.9727	28.1218
Central Sub-Saharan Africa	Both	2015	42.5616	66.4369	28.107
Central Sub-Saharan Africa	Both	2016	42.3578	65.4848	28.1193
Central Sub-Saharan Africa	Both	2017	42.303	65.6203	28.009
Central Sub-Saharan Africa	Both	2018	42.4626	64.5188	28.1453
Central Sub-Saharan Africa	Both	2019	42.6599	65.2763	27.95
Central Sub-Saharan Africa	Both	2020	42.9937	66.0086	28.5061
Central Sub-Saharan Africa	Both	2021	43.1197	65.7848	28.165
East Asia	Both	1990	27.4307	34.3878	21.2783
East Asia	Both	1991	26.9276	33.5393	21.216
East Asia	Both	1992	26.487	33.0334	20.961
East Asia	Both	1993	26.0134	31.89	20.6624
East Asia	Both	1994	25.7748	32.1983	20.6239
East Asia	Both	1995	25.5754	31.2091	20.6948
East Asia	Both	1996	25.1143	30.8977	20.3508
East Asia	Both	1997	24.5388	29.9924	20.1714
East Asia	Both	1998	24.522	30.2798	20.1825
East Asia	Both	1999	24.4472	29.7821	19.9277
East Asia	Both	2000	24.5297	29.4548	20.323
East Asia	Both	2001	24.2374	28.5959	19.8865
East Asia	Both	2002	23.6183	28.2429	19.6717
East Asia	Both	2003	22.8696	27.3702	19.1302
East Asia	Both	2004	22.2146	26.5522	18.4074
East Asia	Both	2005	21.6507	26.0986	17.7489
East Asia	Both	2006	21.0289	25.4407	17.3068
East Asia	Both	2007	20.9773	25.7441	17.3538
East Asia	Both	2008	21.5731	25.978	17.91
East Asia	Both	2009	21.6753	26.0968	17.9197
East Asia	Both	2010	21.5075	25.6219	17.6305
East Asia	Both	2011	21.0898	25.1508	17.4099
East Asia	Both	2012	20.904	25.0835	17.3772
East Asia	Both	2013	21.2157	25.5188	17.714
East Asia	Both	2014	21.6799	26.1128	17.7509
East Asia	Both	2015	21.6317	25.8271	17.4624
East Asia	Both	2016	21.4969	25.9967	17.5075
East Asia	Both	2017	21.2738	26.7287	17.1885
East Asia	Both	2018	21.0762	26.1704	16.8524
East Asia	Both	2019	20.8028	25.7026	16.2992
East Asia	Both	2020	20.4601	25.5315	16.0747
East Asia	Both	2021	20.1129	25.1128	15.614
Eastern Europe	Both	1990	26.2818	35.1408	19.1118
Eastern Europe	Both	1991	28.4089	38.1503	20.5448
Eastern Europe	Both	1992	31.1389	41.8696	22.4864
Eastern Europe	Both	1993	38.4582	52.1193	27.6731
Eastern Europe	Both	1994	46.7347	63.6656	33.4431
Eastern Europe	Both	1995	50.6719	69.3984	36.2843
Eastern Europe	Both	1996	47.4389	64.8861	34.041
Eastern Europe	Both	1997	43.1111	58.8405	30.8984
Eastern Europe	Both	1998	40.9553	55.8457	29.3199
Eastern Europe	Both	1999	44.7393	60.7666	32.392
Eastern Europe	Both	2000	50.8753	68.7545	36.4653
Eastern Europe	Both	2001	56.914	77.3456	40.8968
Eastern Europe	Both	2002	65.1669	89.3367	46.6271
Eastern Europe	Both	2003	74.2634	102.193	53.1515
Eastern Europe	Both	2004	83.2055	114.394	59.4718
Eastern Europe	Both	2005	94.9801	130.189	67.1706
Eastern Europe	Both	2006	93.9057	128.588	67.0797
Eastern Europe	Both	2007	97.0269	132.661	69.2963
Eastern Europe	Both	2008	101.954	138.789	72.4541
Eastern Europe	Both	2009	96.5383	131.433	69.0342
Eastern Europe	Both	2010	97.1858	132.115	69.6408
Eastern Europe	Both	2011	93.6496	127.385	67.1673
Eastern Europe	Both	2012	93.7222	127.27	67.3274
Eastern Europe	Both	2013	93.9899	127.878	67.4589
Eastern Europe	Both	2014	99.0512	134.993	71.0662
Eastern Europe	Both	2015	98.6316	134.724	70.8116
Eastern Europe	Both	2016	95.5899	130.466	68.6016
Eastern Europe	Both	2017	89.8718	122.952	64.4603
Eastern Europe	Both	2018	91.7809	125.883	65.946
Eastern Europe	Both	2019	93.1096	126.522	66.7424
Eastern Europe	Both	2020	90.876	122.876	64.3268
Eastern Europe	Both	2021	91.4012	125.259	65.1828
Eastern Sub-Saharan Africa	Both	1990	55.9917	73.9986	41.9471
Eastern Sub-Saharan Africa	Both	1991	56.4695	74.6591	42.7523
Eastern Sub-Saharan Africa	Both	1992	56.9387	75.0716	43.014
Eastern Sub-Saharan Africa	Both	1993	57.4263	75.9148	43.5597
Eastern Sub-Saharan Africa	Both	1994	57.9025	76.0232	43.717
Eastern Sub-Saharan Africa	Both	1995	58.3441	75.415	44.0858
Eastern Sub-Saharan Africa	Both	1996	58.5686	76.2283	44.3769
Eastern Sub-Saharan Africa	Both	1997	58.6652	75.9941	44.1893
Eastern Sub-Saharan Africa	Both	1998	58.8039	75.924	44.3389
Eastern Sub-Saharan Africa	Both	1999	58.9154	76.2204	44.5525
Eastern Sub-Saharan Africa	Both	2000	59.2588	76.8784	44.5026
Eastern Sub-Saharan Africa	Both	2001	58.873	76.8085	44.5577
Eastern Sub-Saharan Africa	Both	2002	58.6237	76.5007	44.2374
Eastern Sub-Saharan Africa	Both	2003	58.6434	76.2016	44.3481
Eastern Sub-Saharan Africa	Both	2004	58.5787	76.2674	44.1502
Eastern Sub-Saharan Africa	Both	2005	58.2902	76.248	44.2363
Eastern Sub-Saharan Africa	Both	2006	57.9573	76.098	43.6712
Eastern Sub-Saharan Africa	Both	2007	57.5425	75.7202	43.317
Eastern Sub-Saharan Africa	Both	2008	57.1874	75.4293	42.6431
Eastern Sub-Saharan Africa	Both	2009	56.9402	75.1067	42.5696
Eastern Sub-Saharan Africa	Both	2010	56.8438	74.9727	42.5561
Eastern Sub-Saharan Africa	Both	2011	56.5374	74.7534	42.5016
Eastern Sub-Saharan Africa	Both	2012	56.3535	74.6793	42.7934
Eastern Sub-Saharan Africa	Both	2013	56.2886	74.7962	42.6616
Eastern Sub-Saharan Africa	Both	2014	56.4105	75.2547	42.0541
Eastern Sub-Saharan Africa	Both	2015	56.5207	75.2164	42.3091
Eastern Sub-Saharan Africa	Both	2016	56.5721	74.3957	42.8007
Eastern Sub-Saharan Africa	Both	2017	56.7795	74.6608	42.8408
Eastern Sub-Saharan Africa	Both	2018	57.1361	74.6813	42.9886
Eastern Sub-Saharan Africa	Both	2019	57.3977	75.6292	43.3562
Eastern Sub-Saharan Africa	Both	2020	57.6406	77.0402	43.4489
Eastern Sub-Saharan Africa	Both	2021	57.5196	76.3107	42.9553
Global	Both	1990	40.2004	52.2255	30.7343
Global	Both	1991	40.4907	52.2516	31.2556
Global	Both	1992	40.7899	52.5671	31.5306
Global	Both	1993	41.4521	53.4446	32.0079
Global	Both	1994	42.0804	54.2659	32.5181
Global	Both	1995	42.4672	54.6626	32.6578
Global	Both	1996	42.1281	54.2328	32.8569
Global	Both	1997	41.7313	53.6735	32.523
Global	Both	1998	41.7301	53.5584	32.4753
Global	Both	1999	41.8036	53.1113	32.9167
Global	Both	2000	42.038	53.6094	33.225
Global	Both	2001	42.3752	53.7353	33.2379
Global	Both	2002	42.9206	54.4927	33.6894
Global	Both	2003	43.4377	55.2666	34.2148
Global	Both	2004	43.4688	55.3431	34.1809
Global	Both	2005	43.8171	56.0448	34.4272
Global	Both	2006	43.4021	55.2199	34.0665
Global	Both	2007	43.4517	55.5686	34.19
Global	Both	2008	43.8757	56.0411	34.5089
Global	Both	2009	43.5153	55.5229	34.3657
Global	Both	2010	43.2571	55.0141	34.12
Global	Both	2011	42.8937	54.3076	34.0044
Global	Both	2012	42.871	54.7494	34.1204
Global	Both	2013	43.0271	54.4189	34.2585
Global	Both	2014	43.2858	54.8352	34.3864
Global	Both	2015	43.3888	54.1961	34.373
Global	Both	2016	43.462	54.6005	34.6916
Global	Both	2017	43.0805	54.0719	34.2472
Global	Both	2018	43.035	53.8895	33.9279
Global	Both	2019	42.907	53.6448	33.9633
Global	Both	2020	42.4929	53.3349	33.4086
Global	Both	2021	42.4025	53.3078	33.5957
High-income Asia Pacific	Both	1990	37.9222	47.135	30.6894
High-income Asia Pacific	Both	1991	37.7517	46.5902	30.6012
High-income Asia Pacific	Both	1992	37.4719	46.0277	30.2279
High-income Asia Pacific	Both	1993	36.965	45.343	30.0203
High-income Asia Pacific	Both	1994	36.6227	44.6939	29.8792
High-income Asia Pacific	Both	1995	37.2466	44.8619	30.6647
High-income Asia Pacific	Both	1996	36.4755	43.9852	30.2339
High-income Asia Pacific	Both	1997	35.5821	42.7939	29.6209
High-income Asia Pacific	Both	1998	35.1511	42.173	29.2707
High-income Asia Pacific	Both	1999	34.6712	41.494	28.871
High-income Asia Pacific	Both	2000	33.5302	40.1793	27.7856
High-income Asia Pacific	Both	2001	32.5814	39.0233	26.8378
High-income Asia Pacific	Both	2002	31.6652	38.0197	25.9962
High-income Asia Pacific	Both	2003	30.9291	37.2256	25.3622
High-income Asia Pacific	Both	2004	30.2443	36.4403	24.7965
High-income Asia Pacific	Both	2005	29.5959	35.5326	24.2381
High-income Asia Pacific	Both	2006	28.626	34.3754	23.3469
High-income Asia Pacific	Both	2007	27.8074	33.4154	22.6804
High-income Asia Pacific	Both	2008	27.0976	32.6982	22.0355
High-income Asia Pacific	Both	2009	26.2779	31.7881	21.3536
High-income Asia Pacific	Both	2010	25.6883	31.1292	20.8632
High-income Asia Pacific	Both	2011	24.982	30.2242	20.2636
High-income Asia Pacific	Both	2012	24.0009	28.9211	19.5095
High-income Asia Pacific	Both	2013	23.1858	27.9217	18.8565
High-income Asia Pacific	Both	2014	22.4482	27.0496	18.1593
High-income Asia Pacific	Both	2015	21.6316	26.1222	17.3767
High-income Asia Pacific	Both	2016	20.9359	25.3846	16.6401
High-income Asia Pacific	Both	2017	20.0231	24.3571	15.8519
High-income Asia Pacific	Both	2018	19.2342	23.4959	15.2528
High-income Asia Pacific	Both	2019	18.5914	22.8272	14.828
High-income Asia Pacific	Both	2020	18.5286	22.6488	14.6645
High-income Asia Pacific	Both	2021	18.7499	23.0548	14.8221
High-income North America	Both	1990	30.134	39.7756	22.3204
High-income North America	Both	1991	30.2198	39.7956	22.5724
High-income North America	Both	1992	30.235	39.6855	22.7485
High-income North America	Both	1993	30.8409	40.3192	23.2493
High-income North America	Both	1994	31.2405	40.7137	23.6239
High-income North America	Both	1995	31.4549	41.0161	23.8501
High-income North America	Both	1996	31.1477	40.3913	23.7349
High-income North America	Both	1997	30.6739	39.5814	23.5589
High-income North America	Both	1998	30.4927	39.3879	23.4998
High-income North America	Both	1999	30.5847	39.4512	23.6658
High-income North America	Both	2000	31.2429	40.4733	24.165
High-income North America	Both	2001	32.1499	41.7403	24.7514
High-income North America	Both	2002	33.0424	42.9439	25.3453
High-income North America	Both	2003	33.6964	43.647	25.8393
High-income North America	Both	2004	33.6059	43.4881	25.7373
High-income North America	Both	2005	34.0948	44.1429	26.0616
High-income North America	Both	2006	34.3159	44.4848	26.3387
High-income North America	Both	2007	34.6653	44.9043	26.648
High-income North America	Both	2008	35.0805	45.4275	27.0323
High-income North America	Both	2009	35.6386	46.0671	27.5333
High-income North America	Both	2010	36.0522	46.5157	27.9447
High-income North America	Both	2011	37.3248	48.228	28.9317
High-income North America	Both	2012	38.8149	50.2321	30.1049
High-income North America	Both	2013	40.4437	52.2587	31.2961
High-income North America	Both	2014	41.9643	54.1913	32.3958
High-income North America	Both	2015	43.0572	55.5228	33.2796
High-income North America	Both	2016	43.4728	55.9282	33.8629
High-income North America	Both	2017	43.0982	55.6184	33.723
High-income North America	Both	2018	42.5532	54.8113	33.326
High-income North America	Both	2019	42.2297	54.3398	33.1073
High-income North America	Both	2020	41.6765	53.6204	32.6606
High-income North America	Both	2021	42.0749	54.1715	32.9626
North Africa and Middle East	Both	1990	53.9551	78.1915	37.4524
North Africa and Middle East	Both	1991	53.7938	77.2347	37.3153
North Africa and Middle East	Both	1992	53.3628	76.2284	37.207
North Africa and Middle East	Both	1993	53.5035	74.6306	37.9347
North Africa and Middle East	Both	1994	53.7405	73.9167	38.474
North Africa and Middle East	Both	1995	53.4433	73.2215	38.0021
North Africa and Middle East	Both	1996	53.4692	72.2178	38.684
North Africa and Middle East	Both	1997	54.1059	72.9977	39.3988
North Africa and Middle East	Both	1998	54.5038	73.3	39.9458
North Africa and Middle East	Both	1999	54.4938	73.5694	40.1696
North Africa and Middle East	Both	2000	53.5869	72.5273	39.7562
North Africa and Middle East	Both	2001	54.266	72.9683	40.152
North Africa and Middle East	Both	2002	54.8773	75.0966	40.5902
North Africa and Middle East	Both	2003	55.3884	77.894	39.9453
North Africa and Middle East	Both	2004	55.1282	78.7207	39.3778
North Africa and Middle East	Both	2005	55.0078	79.8906	38.8974
North Africa and Middle East	Both	2006	55.1275	79.9306	39.155
North Africa and Middle East	Both	2007	55.2007	81.3455	39.1526
North Africa and Middle East	Both	2008	55.7737	80.9516	39.8272
North Africa and Middle East	Both	2009	56.1524	79.7133	40.8887
North Africa and Middle East	Both	2010	56.2371	78.0645	41.476
North Africa and Middle East	Both	2011	56.0555	76.7595	41.5651
North Africa and Middle East	Both	2012	56.6566	77.0003	42.4184
North Africa and Middle East	Both	2013	56.8653	77.1731	42.1367
North Africa and Middle East	Both	2014	57.7013	77.1117	43.0635
North Africa and Middle East	Both	2015	58.4699	77.7909	43.8986
North Africa and Middle East	Both	2016	58.6154	77.7748	44.1833
North Africa and Middle East	Both	2017	58.4449	77.6974	44.4018
North Africa and Middle East	Both	2018	58.9914	78.4457	44.8397
North Africa and Middle East	Both	2019	59.0697	78.4498	44.9324
North Africa and Middle East	Both	2020	58.9688	78.8716	44.3575
North Africa and Middle East	Both	2021	58.9649	79.7799	43.6253
Oceania	Both	1990	25.0179	40.7659	16.3676
Oceania	Both	1991	25.3991	41.3637	16.8589
Oceania	Both	1992	25.5512	41.3551	16.8913
Oceania	Both	1993	25.7133	41.4743	17.0087
Oceania	Both	1994	25.83	41.2169	17.3469
Oceania	Both	1995	25.8784	40.949	17.3136
Oceania	Both	1996	26.1404	41.0296	17.8868
Oceania	Both	1997	26.2155	40.4932	17.9044
Oceania	Both	1998	26.3679	40.5933	18.1467
Oceania	Both	1999	26.6563	40.5494	18.4741
Oceania	Both	2000	26.5747	40.139	18.7147
Oceania	Both	2001	26.0854	39.3963	18.3494
Oceania	Both	2002	25.9277	38.5796	18.3572
Oceania	Both	2003	25.9459	38.1776	18.6357
Oceania	Both	2004	25.7463	38.0323	18.4448
Oceania	Both	2005	25.6349	37.8892	18.2835
Oceania	Both	2006	25.3936	37.3866	18.1211
Oceania	Both	2007	24.9949	37.0032	17.8189
Oceania	Both	2008	24.3325	35.7588	17.4916
Oceania	Both	2009	23.6873	34.6209	17.0685
Oceania	Both	2010	23.5417	34.2307	16.9248
Oceania	Both	2011	23.5271	33.6841	16.8303
Oceania	Both	2012	23.2894	33.1023	16.6619
Oceania	Both	2013	22.9382	32.6504	16.3845
Oceania	Both	2014	22.8035	32.4535	16.2776
Oceania	Both	2015	22.7226	31.6852	16.0843
Oceania	Both	2016	22.4194	31.3983	15.9531
Oceania	Both	2017	22.53	31.2573	16.2913
Oceania	Both	2018	22.5109	31.4633	16.1583
Oceania	Both	2019	22.3911	31.1371	16.1343
Oceania	Both	2020	22.3067	31.2188	16.0536
Oceania	Both	2021	22.0691	31.0743	15.7096
South Asia	Both	1990	30.4708	43.0603	21.5212
South Asia	Both	1991	30.7985	43.848	22.0855
South Asia	Both	1992	31.2161	44.8439	22.5158
South Asia	Both	1993	31.2578	44.7711	22.7082
South Asia	Both	1994	31.2979	44.5371	22.7678
South Asia	Both	1995	31.8528	43.9764	23.0059
South Asia	Both	1996	31.9001	44.4675	23.5203
South Asia	Both	1997	31.9392	43.6491	24.0447
South Asia	Both	1998	32.1942	42.7556	24.0921
South Asia	Both	1999	31.7105	42.1049	23.9738
South Asia	Both	2000	31.5785	41.8128	24.1109
South Asia	Both	2001	31.7291	41.8825	23.9835
South Asia	Both	2002	31.9598	42.489	24.1885
South Asia	Both	2003	32.2776	42.8142	24.5084
South Asia	Both	2004	32.2116	42.2901	24.4937
South Asia	Both	2005	32.4515	42.796	24.5728
South Asia	Both	2006	32.5762	42.1173	24.9102
South Asia	Both	2007	33.0173	42.5803	25.4903
South Asia	Both	2008	33.2058	42.7688	25.4975
South Asia	Both	2009	32.7308	42.5282	25.0596
South Asia	Both	2010	32.6608	42.3472	25.1338
South Asia	Both	2011	32.7771	42.7171	25.2895
South Asia	Both	2012	33.0327	42.8169	25.5276
South Asia	Both	2013	33.278	43.0602	25.8048
South Asia	Both	2014	33.0665	42.4658	25.986
South Asia	Both	2015	33.0322	42.338	25.4993
South Asia	Both	2016	33.0502	42.2337	25.2931
South Asia	Both	2017	33.5279	43.5833	25.077
South Asia	Both	2018	33.7062	43.8606	25.1319
South Asia	Both	2019	33.6506	44.4813	24.7007
South Asia	Both	2020	33.6999	44.5433	24.4075
South Asia	Both	2021	33.7447	44.5671	24.7086
Southeast Asia	Both	1990	41.5817	59.2893	30.1067
Southeast Asia	Both	1991	41.6627	59.3474	30.231
Southeast Asia	Both	1992	41.8725	59.0381	30.5214
Southeast Asia	Both	1993	42.2456	58.0121	31.0895
Southeast Asia	Both	1994	42.4713	57.2359	31.5518
Southeast Asia	Both	1995	42.6931	57.7951	32.1561
Southeast Asia	Both	1996	43.0241	58.4368	32.6347
Southeast Asia	Both	1997	42.6409	57.1505	32.2609
Southeast Asia	Both	1998	42.9273	57.6498	32.3721
Southeast Asia	Both	1999	43.6813	57.8022	33.9524
Southeast Asia	Both	2000	43.8951	57.2721	34.2639
Southeast Asia	Both	2001	43.6796	56.7595	33.9334
Southeast Asia	Both	2002	44.3723	56.6896	34.8018
Southeast Asia	Both	2003	44.8118	57.5031	35.3548
Southeast Asia	Both	2004	45.1685	57.5417	35.1526
Southeast Asia	Both	2005	45.2259	57.1917	35.6954
Southeast Asia	Both	2006	45.1548	56.6616	35.8233
Southeast Asia	Both	2007	45.0874	57.2527	35.6155
Southeast Asia	Both	2008	45.4216	57.3179	35.8372
Southeast Asia	Both	2009	45.5592	57.9723	36.346
Southeast Asia	Both	2010	45.7705	57.8418	36.1346
Southeast Asia	Both	2011	45.8052	57.9382	35.8563
Southeast Asia	Both	2012	45.3051	57.838	35.7559
Southeast Asia	Both	2013	45.1397	57.3916	35.2785
Southeast Asia	Both	2014	45.1079	56.7916	35.4186
Southeast Asia	Both	2015	44.8091	56.7156	34.8283
Southeast Asia	Both	2016	44.8209	57.666	35.4536
Southeast Asia	Both	2017	44.6025	55.666	34.4991
Southeast Asia	Both	2018	44.7381	56.7376	33.9908
Southeast Asia	Both	2019	45.0802	57.7178	34.869
Southeast Asia	Both	2020	45.5846	58.7779	34.9012
Southeast Asia	Both	2021	45.3445	58.7908	34.0193
Southern Latin America	Both	1990	49.6159	68.6299	34.829
Southern Latin America	Both	1991	46.6401	64.4937	32.934
Southern Latin America	Both	1992	44.327	61.2198	31.3121
Southern Latin America	Both	1993	43.5735	60.1782	30.8971
Southern Latin America	Both	1994	45.2868	62.933	31.9978
Southern Latin America	Both	1995	47.3487	65.9674	33.4759
Southern Latin America	Both	1996	48.6797	67.6615	34.1962
Southern Latin America	Both	1997	46.4888	64.9404	32.4636
Southern Latin America	Both	1998	45.11	62.8268	31.4061
Southern Latin America	Both	1999	43.9691	61.2268	30.6581
Southern Latin America	Both	2000	44.1815	61.3044	30.7497
Southern Latin America	Both	2001	45.6153	63.1243	31.8305
Southern Latin America	Both	2002	46.7276	64.5378	32.7898
Southern Latin America	Both	2003	47.6496	65.6193	33.5307
Southern Latin America	Both	2004	46.8627	64.3962	33.1082
Southern Latin America	Both	2005	45.5665	62.7275	32.3556
Southern Latin America	Both	2006	46.2029	63.7583	32.9758
Southern Latin America	Both	2007	47.3899	65.6239	33.8714
Southern Latin America	Both	2008	47.4511	66.1052	34.0605
Southern Latin America	Both	2009	47.2271	65.8693	34.0544
Southern Latin America	Both	2010	47.1831	65.6572	33.9857
Southern Latin America	Both	2011	47.283	65.3653	34.2441
Southern Latin America	Both	2012	47.9583	66.1972	34.736
Southern Latin America	Both	2013	48.2547	66.6534	34.9158
Southern Latin America	Both	2014	48.5711	66.8865	35.1459
Southern Latin America	Both	2015	49.5168	67.8802	35.6485
Southern Latin America	Both	2016	49.2767	67.7382	35.6522
Southern Latin America	Both	2017	47.1733	64.9543	34.2006
Southern Latin America	Both	2018	46.6445	64.0017	33.8111
Southern Latin America	Both	2019	46.4958	63.4716	33.7723
Southern Latin America	Both	2020	45.1914	61.8413	32.5695
Southern Latin America	Both	2021	43.9937	60.5509	31.9273
Southern Sub-Saharan Africa	Both	1990	49.5488	69.2451	35.9963
Southern Sub-Saharan Africa	Both	1991	50.3748	70.2799	36.7331
Southern Sub-Saharan Africa	Both	1992	52.7201	71.4025	38.8383
Southern Sub-Saharan Africa	Both	1993	52.1399	71.0192	37.8964
Southern Sub-Saharan Africa	Both	1994	54.7334	73.1967	40.8837
Southern Sub-Saharan Africa	Both	1995	56.5599	76.6416	41.8728
Southern Sub-Saharan Africa	Both	1996	59.1648	78.1727	44.2894
Southern Sub-Saharan Africa	Both	1997	65.2382	83.1377	50.6726
Southern Sub-Saharan Africa	Both	1998	68.9029	87.8076	54.4346
Southern Sub-Saharan Africa	Both	1999	69.5775	88.9985	54.5279
Southern Sub-Saharan Africa	Both	2000	73.8422	92.506	58.6214
Southern Sub-Saharan Africa	Both	2001	75.5635	94.6574	60.5471
Southern Sub-Saharan Africa	Both	2002	78.8893	98.1339	63.4593
Southern Sub-Saharan Africa	Both	2003	82.3529	101.41	66.798
Southern Sub-Saharan Africa	Both	2004	83.8399	103.069	68.243
Southern Sub-Saharan Africa	Both	2005	84.1147	103.571	68.1827
Southern Sub-Saharan Africa	Both	2006	84.3657	104.408	68.7851
Southern Sub-Saharan Africa	Both	2007	82.8058	101.688	67.5023
Southern Sub-Saharan Africa	Both	2008	82.3573	101.643	66.9544
Southern Sub-Saharan Africa	Both	2009	81.2496	100.686	66.2357
Southern Sub-Saharan Africa	Both	2010	79.0104	97.9794	64.0907
Southern Sub-Saharan Africa	Both	2011	76.6843	95.1862	62.4508
Southern Sub-Saharan Africa	Both	2012	75.1607	93.9072	60.9423
Southern Sub-Saharan Africa	Both	2013	73.708	91.9227	59.7861
Southern Sub-Saharan Africa	Both	2014	73.2473	91.4959	58.8768
Southern Sub-Saharan Africa	Both	2015	73.3334	91.0994	59.1782
Southern Sub-Saharan Africa	Both	2016	73.0946	91.184	58.8165
Southern Sub-Saharan Africa	Both	2017	71.1678	88.9563	57.2981
Southern Sub-Saharan Africa	Both	2018	71.4595	89.9083	57.0511
Southern Sub-Saharan Africa	Both	2019	70.6839	88.2837	56.4545
Southern Sub-Saharan Africa	Both	2020	72.0857	89.7277	57.6435
Southern Sub-Saharan Africa	Both	2021	72.6507	91.0573	57.5872
Tropical Latin America	Both	1990	34.5941	46.3508	25.316
Tropical Latin America	Both	1991	34.3274	45.9177	25.2315
Tropical Latin America	Both	1992	34.536	46.1545	25.3422
Tropical Latin America	Both	1993	35.483	47.6082	25.9751
Tropical Latin America	Both	1994	35.7261	47.7787	26.1922
Tropical Latin America	Both	1995	36.2309	48.4754	26.6628
Tropical Latin America	Both	1996	35.7798	47.7519	26.2327
Tropical Latin America	Both	1997	35.3758	47.3359	25.8651
Tropical Latin America	Both	1998	35.6914	47.7375	26.1625
Tropical Latin America	Both	1999	36.1449	48.1133	26.4747
Tropical Latin America	Both	2000	36.4908	48.7009	26.5546
Tropical Latin America	Both	2001	37.0462	49.5444	27.0877
Tropical Latin America	Both	2002	37.5042	50.0227	27.4798
Tropical Latin America	Both	2003	38.0543	50.9206	27.9436
Tropical Latin America	Both	2004	38.6359	51.5387	28.3982
Tropical Latin America	Both	2005	38.3419	51.1249	28.1656
Tropical Latin America	Both	2006	38.8433	51.8412	28.3834
Tropical Latin America	Both	2007	39.3925	52.5085	28.8755
Tropical Latin America	Both	2008	39.7788	53.1308	29.0809
Tropical Latin America	Both	2009	40.0015	53.5286	29.325
Tropical Latin America	Both	2010	40.3628	53.798	29.5636
Tropical Latin America	Both	2011	40.6637	54.2886	29.839
Tropical Latin America	Both	2012	40.5058	53.7655	29.876
Tropical Latin America	Both	2013	40.5495	53.9676	29.9486
Tropical Latin America	Both	2014	40.4987	53.8267	29.9172
Tropical Latin America	Both	2015	40.399	53.6989	30.0521
Tropical Latin America	Both	2016	41.0674	54.2072	30.3899
Tropical Latin America	Both	2017	39.9738	52.3772	29.6932
Tropical Latin America	Both	2018	39.416	51.9015	29.2734
Tropical Latin America	Both	2019	38.8701	50.7403	28.9439
Tropical Latin America	Both	2020	38.7882	50.6725	29.0254
Tropical Latin America	Both	2021	38.552	50.4576	28.6321
Western Europe	Both	1990	58.3473	76.4419	42.6884
Western Europe	Both	1991	59.5542	78.0244	43.5459
Western Europe	Both	1992	59.6877	77.9411	43.6985
Western Europe	Both	1993	60.4195	78.6892	44.3704
Western Europe	Both	1994	60.8299	79.4006	44.7063
Western Europe	Both	1995	60.869	79.6986	44.7052
Western Europe	Both	1996	61.1512	79.84	44.8199
Western Europe	Both	1997	61.1113	79.4738	44.765
Western Europe	Both	1998	61.2287	79.528	44.8085
Western Europe	Both	1999	61.8233	80.134	45.2446
Western Europe	Both	2000	61.8038	79.8957	45.3748
Western Europe	Both	2001	62.1416	80.5117	45.6116
Western Europe	Both	2002	62.4394	80.9099	45.9256
Western Europe	Both	2003	62.2196	80.7616	45.8684
Western Europe	Both	2004	60.4573	78.2909	44.7669
Western Europe	Both	2005	59.4942	76.8958	44.1559
Western Europe	Both	2006	58.6953	75.7814	43.6441
Western Europe	Both	2007	58.1236	74.8069	43.3491
Western Europe	Both	2008	57.6704	74.0049	43.1542
Western Europe	Both	2009	56.9201	72.8405	42.7533
Western Europe	Both	2010	55.7469	71.1612	42.0418
Western Europe	Both	2011	54.5871	69.5841	41.3774
Western Europe	Both	2012	53.2508	68.0855	40.5419
Western Europe	Both	2013	52.3213	67.0807	39.9148
Western Europe	Both	2014	50.978	65.3663	39.0214
Western Europe	Both	2015	51.0975	65.49	39.0326
Western Europe	Both	2016	50.6629	64.9968	38.7899
Western Europe	Both	2017	49.8893	64.0293	38.3972
Western Europe	Both	2018	49.2618	62.9926	37.9676
Western Europe	Both	2019	48.4402	61.9321	37.3862
Western Europe	Both	2020	46.1386	58.9165	35.5498
Western Europe	Both	2021	45.3089	57.0913	35.0326
Western Sub-Saharan Africa	Both	1990	66.572	98.0935	45.48
Western Sub-Saharan Africa	Both	1991	66.8642	99.22	45.7863
Western Sub-Saharan Africa	Both	1992	67.3868	99.3276	46.234
Western Sub-Saharan Africa	Both	1993	67.6395	99.7712	46.1444
Western Sub-Saharan Africa	Both	1994	67.9392	98.0883	47.5118
Western Sub-Saharan Africa	Both	1995	68.0882	100.124	46.82
Western Sub-Saharan Africa	Both	1996	67.9181	95.3444	47.6284
Western Sub-Saharan Africa	Both	1997	67.9498	97.3635	47.1598
Western Sub-Saharan Africa	Both	1998	67.7088	96.8556	47.6033
Western Sub-Saharan Africa	Both	1999	67.5146	96.0388	48.3039
Western Sub-Saharan Africa	Both	2000	67.4156	94.8735	47.1102
Western Sub-Saharan Africa	Both	2001	67.177	93.6134	47.1693
Western Sub-Saharan Africa	Both	2002	66.9659	92.0663	46.8308
Western Sub-Saharan Africa	Both	2003	66.5664	93.4824	47.7083
Western Sub-Saharan Africa	Both	2004	66.2815	92.2984	47.1499
Western Sub-Saharan Africa	Both	2005	65.7916	90.4966	46.4278
Western Sub-Saharan Africa	Both	2006	65.4291	90.3276	46.3609
Western Sub-Saharan Africa	Both	2007	65.1416	89.6868	47.0573
Western Sub-Saharan Africa	Both	2008	64.9671	88.4727	46.4882
Western Sub-Saharan Africa	Both	2009	65.3911	89.8841	47.4601
Western Sub-Saharan Africa	Both	2010	65.8367	90.9306	48.2808
Western Sub-Saharan Africa	Both	2011	66.1616	89.6095	48.2948
Western Sub-Saharan Africa	Both	2012	66.5898	91.1826	48.9357
Western Sub-Saharan Africa	Both	2013	67.0619	88.6307	49.9368
Western Sub-Saharan Africa	Both	2014	67.1903	89.7458	50.9697
Western Sub-Saharan Africa	Both	2015	66.3757	87.8535	49.4361
Western Sub-Saharan Africa	Both	2016	66.3592	88.1365	50.3817
Western Sub-Saharan Africa	Both	2017	66.2478	88.8601	50.6571
Western Sub-Saharan Africa	Both	2018	65.7472	86.803	49.4128
Western Sub-Saharan Africa	Both	2019	65.191	86.1886	49.6933
Western Sub-Saharan Africa	Both	2020	64.8296	86.4934	49.1621
Western Sub-Saharan Africa	Both	2021	65.3138	86.2777	49.2942
