# Supplementary material for: Global burden of NAFLD 1990–2021 and projections to 2035: Results from the Global Burden of Disease study 2021
Source: PLoS One. 2025 Aug 22;20(8):e0330504. doi: 10.1371/journal.pone.0330504 (PMC12373163; doi:10.1371/journal.pone.0330504)
Supplement: S5 Table — Incidence cases and ASIR; prevalence cases and ASPR; death cases and ASMR; DALYs and ASDR. (XLSX) [file pone.0330504.s005.xlsx]

## Sheet: ASIR
S5 Table. Incidence cases and ASIR in males and females by different age group in 2021.
location	sex	age	metric	year	val	upper	lower
Global	Male	<5 years	Rate	2021	0	NA	NA
Global	Female	<5 years	Rate	2021	0	NA	NA
Global	Male	5-9 years	Rate	2021	0	NA	NA
Global	Female	5-9 years	Rate	2021	0	NA	NA
Global	Male	10-14 years	Rate	2021	0	NA	NA
Global	Female	10-14 years	Rate	2021	0	NA	NA
Global	Male	15-19 years	Rate	2021	1286.28	1617.37	988.497
Global	Female	15-19 years	Rate	2021	896.949	1130.92	683.866
Global	Male	20-24 years	Rate	2021	1346.48	1693.57	1037.01
Global	Female	20-24 years	Rate	2021	1036.11	1302.91	789.7
Global	Male	25-29 years	Rate	2021	1081.08	1473.78	733.227
Global	Female	25-29 years	Rate	2021	911.336	1229.84	622.787
Global	Male	30-34 years	Rate	2021	885.671	1213.57	611.473
Global	Female	30-34 years	Rate	2021	793.982	1085.44	550.897
Global	Male	35-39 years	Rate	2021	761.793	1098.74	502.908
Global	Female	35-39 years	Rate	2021	722.418	1043.59	483.212
Global	Male	40-44 years	Rate	2021	685.356	975.414	456.864
Global	Female	40-44 years	Rate	2021	687.492	962.527	460.013
Global	Male	45-49 years	Rate	2021	629.268	892.178	404.502
Global	Female	45-49 years	Rate	2021	675.62	945.008	431.319
Global	Male	50-54 years	Rate	2021	618.775	952.141	389.06
Global	Female	50-54 years	Rate	2021	694.855	1065.34	440.631
Global	Male	55-59 years	Rate	2021	655.563	968.927	430.85
Global	Female	55-59 years	Rate	2021	749.365	1091.7	496.73
Global	Male	60-64 years	Rate	2021	697.314	976.672	454.18
Global	Female	60-64 years	Rate	2021	786.589	1084.61	512.22
Global	Male	65-69 years	Rate	2021	684.094	961.623	436.371
Global	Female	65-69 years	Rate	2021	786.567	1092.57	504.515
Global	Male	70-74 years	Rate	2021	585.214	817.088	371.735
Global	Female	70-74 years	Rate	2021	668.654	925.41	423.221
Global	Male	75-79 years	Rate	2021	478.36	701.846	288.784
Global	Female	75-79 years	Rate	2021	543.239	792.315	330.707
Global	Male	80-84 years	Rate	2021	402.944	626.084	256.386
Global	Female	80-84 years	Rate	2021	451.681	695.092	289.309
Global	Male	85-89 years	Rate	2021	364.537	548.564	237.021
Global	Female	85-89 years	Rate	2021	414.22	616.982	270.358
Global	Male	90-94 years	Rate	2021	372.768	542.645	228.786
Global	Female	90-94 years	Rate	2021	427.114	618.411	268.298
Global	Male	95+ years	Rate	2021	400.387	632.121	216.643
Global	Female	95+ years	Rate	2021	464.759	735.884	255.039
Global	Male	<5 years	Number	2021	0	NA	NA
Global	Female	<5 years	Number	2021	0	NA	NA
Global	Male	5-9 years	Number	2021	0	NA	NA
Global	Female	5-9 years	Number	2021	0	NA	NA
Global	Male	10-14 years	Number	2021	0	NA	NA
Global	Female	10-14 years	Number	2021	0	NA	NA
Global	Male	15-19 years	Number	2021	4.12034e+06	5.18093e+06	3.16645e+06
Global	Female	15-19 years	Number	2021	2.72359e+06	3.43403e+06	2.07656e+06
Global	Male	20-24 years	Number	2021	4.08531e+06	5.13838e+06	3.14637e+06
Global	Female	20-24 years	Number	2021	3.0436e+06	3.82732e+06	2.31976e+06
Global	Male	25-29 years	Number	2021	3.21466e+06	4.38237e+06	2.18029e+06
Global	Female	25-29 years	Number	2021	2.65187e+06	3.57867e+06	1.81223e+06
Global	Male	30-34 years	Number	2021	2.70616e+06	3.70805e+06	1.86835e+06
Global	Female	30-34 years	Number	2021	2.37346e+06	3.24471e+06	1.6468e+06
Global	Male	35-39 years	Number	2021	2.15636e+06	3.11012e+06	1.42355e+06
Global	Female	35-39 years	Number	2021	2.0069e+06	2.89913e+06	1.34238e+06
Global	Male	40-44 years	Number	2021	1.7282e+06	2.45961e+06	1.15203e+06
Global	Female	40-44 years	Number	2021	1.7056e+06	2.38793e+06	1.14125e+06
Global	Male	45-49 years	Number	2021	1.49679e+06	2.12215e+06	962156
Global	Female	45-49 years	Number	2021	1.59205e+06	2.22684e+06	1.01637e+06
Global	Male	50-54 years	Number	2021	1.37356e+06	2.11357e+06	863638
Global	Female	50-54 years	Number	2021	1.54913e+06	2.37509e+06	982353
Global	Male	55-59 years	Number	2021	1.27654e+06	1.88674e+06	838971
Global	Female	55-59 years	Number	2021	1.50625e+06	2.19436e+06	998444
Global	Male	60-64 years	Number	2021	1.08458e+06	1.51909e+06	706418
Global	Female	60-64 years	Number	2021	1.29403e+06	1.78431e+06	842658
Global	Male	65-69 years	Number	2021	901863	1.26774e+06	575282
Global	Female	65-69 years	Number	2021	1.13273e+06	1.5734e+06	726547
Global	Male	70-74 years	Number	2021	564096	787603	358320
Global	Female	70-74 years	Number	2021	731827	1.01284e+06	463206
Global	Male	75-79 years	Number	2021	285996	419610	172654
Global	Female	75-79 years	Number	2021	391663	571241	238432
Global	Male	80-84 years	Number	2021	147687	229471	93970.3
Global	Female	80-84 years	Number	2021	230046	354019	147349
Global	Male	85-89 years	Number	2021	62892.4	94641.9	40892.5
Global	Female	85-89 years	Number	2021	117925	175649	76968.6
Global	Male	90-94 years	Number	2021	21726.8	31628	13334.8
Global	Female	90-94 years	Number	2021	51513.7	74585.8	32359.1
Global	Male	95+ years	Number	2021	6054.02	9557.93	3275.74
Global	Female	95+ years	Number	2021	18303.4	28981.1	10044.1

## Sheet: ASPR
S5 Table. Prevalence cases and ASPR in males and females by different age group in 2021.
location	sex	age	metric	year	val	upper	lower
Global	Male	<5 years	Rate	2021	0	0	0
Global	Female	<5 years	Rate	2021	0	0	0
Global	Male	5-9 years	Rate	2021	0	0	0
Global	Female	5-9 years	Rate	2021	0	0	0
Global	Male	10-14 years	Rate	2021	0	0	0
Global	Female	10-14 years	Rate	2021	0	0	0
Global	Male	15-19 years	Rate	2021	5942.17	7562.86	4527.3
Global	Female	15-19 years	Rate	2021	4643.89	5912.15	3551.85
Global	Male	20-24 years	Rate	2021	11448.6	14421.6	8638.06
Global	Female	20-24 years	Rate	2021	9568.73	12015.6	7267.44
Global	Male	25-29 years	Rate	2021	16710	21184.3	12997.9
Global	Female	25-29 years	Rate	2021	14771	18685.9	11498.8
Global	Male	30-34 years	Rate	2021	20296.9	25363	15638.3
Global	Female	30-34 years	Rate	2021	17961.4	22668.6	13809.8
Global	Male	35-39 years	Rate	2021	22523.8	28667.1	17410.2
Global	Female	35-39 years	Rate	2021	19778.1	25457.9	15228.5
Global	Male	40-44 years	Rate	2021	25296.5	31597.7	19798.5
Global	Female	40-44 years	Rate	2021	22179.6	27879.6	17197.8
Global	Male	45-49 years	Rate	2021	27596.1	34318.1	21803.2
Global	Female	45-49 years	Rate	2021	24724.8	30913.8	19472.2
Global	Male	50-54 years	Rate	2021	28389.5	34941.2	21910.5
Global	Female	50-54 years	Rate	2021	26227	33036	20204.6
Global	Male	55-59 years	Rate	2021	29612.5	37063	23302.4
Global	Female	55-59 years	Rate	2021	28129.4	35370.5	21940.7
Global	Male	60-64 years	Rate	2021	31354	39546	23719.4
Global	Female	60-64 years	Rate	2021	30014.5	38327.5	22590.6
Global	Male	65-69 years	Rate	2021	33763.8	41656.9	27096.9
Global	Female	65-69 years	Rate	2021	33430.3	41681	26677.8
Global	Male	70-74 years	Rate	2021	36054	43739.8	29221.9
Global	Female	70-74 years	Rate	2021	35693.6	43734	28489.4
Global	Male	75-79 years	Rate	2021	38468.7	46425.8	30998.4
Global	Female	75-79 years	Rate	2021	37620.4	46110.2	29922.7
Global	Male	80-84 years	Rate	2021	37765.2	45952.5	29935.8
Global	Female	80-84 years	Rate	2021	35206	43271.6	27635.4
Global	Male	85-89 years	Rate	2021	32301.9	40100.4	25355.5
Global	Female	85-89 years	Rate	2021	29156.5	36987.3	22522.7
Global	Male	90-94 years	Rate	2021	28416.7	35922.6	21945.2
Global	Female	90-94 years	Rate	2021	24875.7	31913.7	18997.9
Global	Male	95+ years	Rate	2021	28049.5	36356.5	20740.1
Global	Female	95+ years	Rate	2021	23657.3	31498.4	16972
Global	Male	<5 years	Number	2021	0	0	0
Global	Female	<5 years	Number	2021	0	0	0
Global	Male	5-9 years	Number	2021	0	0	0
Global	Female	5-9 years	Number	2021	0	0	0
Global	Male	10-14 years	Number	2021	0	0	0
Global	Female	10-14 years	Number	2021	0	0	0
Global	Male	15-19 years	Number	2021	1.90345e+07	2.42261e+07	1.45023e+07
Global	Female	15-19 years	Number	2021	1.41012e+07	1.79522e+07	1.07852e+07
Global	Male	20-24 years	Number	2021	3.47357e+07	4.37561e+07	2.62084e+07
Global	Female	20-24 years	Number	2021	2.81083e+07	3.52961e+07	2.13482e+07
Global	Male	25-29 years	Number	2021	4.96881e+07	6.29928e+07	3.86501e+07
Global	Female	25-29 years	Number	2021	4.29819e+07	5.43735e+07	3.34601e+07
Global	Male	30-34 years	Number	2021	6.2017e+07	7.74963e+07	4.77827e+07
Global	Female	30-34 years	Number	2021	5.36922e+07	6.77636e+07	4.12817e+07
Global	Male	35-39 years	Number	2021	6.37565e+07	8.11461e+07	4.92818e+07
Global	Female	35-39 years	Number	2021	5.49441e+07	7.07226e+07	4.23051e+07
Global	Male	40-44 years	Number	2021	6.3788e+07	7.9677e+07	4.99241e+07
Global	Female	40-44 years	Number	2021	5.50253e+07	6.91664e+07	4.2666e+07
Global	Male	45-49 years	Number	2021	6.56406e+07	8.16296e+07	5.18615e+07
Global	Female	45-49 years	Number	2021	5.82621e+07	7.2846e+07	4.58847e+07
Global	Male	50-54 years	Number	2021	6.30191e+07	7.75625e+07	4.86369e+07
Global	Female	50-54 years	Number	2021	5.84712e+07	7.36512e+07	4.50446e+07
Global	Male	55-59 years	Number	2021	5.76627e+07	7.21708e+07	4.53754e+07
Global	Female	55-59 years	Number	2021	5.6541e+07	7.1096e+07	4.41017e+07
Global	Male	60-64 years	Number	2021	4.8767e+07	6.15087e+07	3.68924e+07
Global	Female	60-64 years	Number	2021	4.93771e+07	6.3053e+07	3.7164e+07
Global	Male	65-69 years	Number	2021	4.45118e+07	5.49176e+07	3.57227e+07
Global	Female	65-69 years	Number	2021	4.81427e+07	6.00243e+07	3.84185e+07
Global	Male	70-74 years	Number	2021	3.47529e+07	4.21614e+07	2.81674e+07
Global	Female	70-74 years	Number	2021	3.90659e+07	4.78659e+07	3.1181e+07
Global	Male	75-79 years	Number	2021	2.29992e+07	2.77565e+07	1.85329e+07
Global	Female	75-79 years	Number	2021	2.71235e+07	3.32444e+07	2.15736e+07
Global	Male	80-84 years	Number	2021	1.38416e+07	1.68424e+07	1.0972e+07
Global	Female	80-84 years	Number	2021	1.79308e+07	2.20387e+07	1.4075e+07
Global	Male	85-89 years	Number	2021	5.57294e+06	6.91839e+06	4.37449e+06
Global	Female	85-89 years	Number	2021	8.30061e+06	1.053e+07	6.41202e+06
Global	Male	90-94 years	Number	2021	1.65627e+06	2.09375e+06	1.27907e+06
Global	Female	90-94 years	Number	2021	3.00023e+06	3.84907e+06	2.29132e+06
Global	Male	95+ years	Number	2021	424119	549726	313599
Global	Female	95+ years	Number	2021	931686	1.24049e+06	668404

## Sheet: ASMR
S5 Table. Death cases and ASMR in males and females by different age group in 2021.
location	sex	age	metric	year	val	upper	lower
Global	Male	15-19 years	Rate	2021	0.0365824	0.0594233	0.0214289
Global	Female	15-19 years	Rate	2021	0.057109	0.0849342	0.0372709
Global	Male	20-24 years	Rate	2021	0.0778625	0.121836	0.0482973
Global	Female	20-24 years	Rate	2021	0.0954735	0.141459	0.0634775
Global	Male	25-29 years	Rate	2021	0.171245	0.289256	0.0944744
Global	Female	25-29 years	Rate	2021	0.155991	0.248011	0.0914006
Global	Male	30-34 years	Rate	2021	0.336635	0.51499	0.211094
Global	Female	30-34 years	Rate	2021	0.25798	0.38085	0.163403
Global	Male	35-39 years	Rate	2021	0.590632	0.980305	0.307713
Global	Female	35-39 years	Rate	2021	0.436315	0.69452	0.238633
Global	Male	40-44 years	Rate	2021	1.10457	1.73655	0.669638
Global	Female	40-44 years	Rate	2021	0.777173	1.17761	0.476117
Global	Male	45-49 years	Rate	2021	1.85952	2.97764	1.10377
Global	Female	45-49 years	Rate	2021	1.29957	2.01044	0.801542
Global	Male	50-54 years	Rate	2021	2.81178	4.27603	1.78769
Global	Female	50-54 years	Rate	2021	2.07182	3.03334	1.36493
Global	Male	55-59 years	Rate	2021	3.95869	6.09535	2.4905
Global	Female	55-59 years	Rate	2021	3.27893	4.93497	2.15092
Global	Male	60-64 years	Rate	2021	5.4611	8.44959	3.67727
Global	Female	60-64 years	Rate	2021	4.83165	7.27783	3.21058
Global	Male	65-69 years	Rate	2021	6.78066	9.37497	4.84875
Global	Female	65-69 years	Rate	2021	6.65713	9.15623	4.7962
Global	Male	70-74 years	Rate	2021	8.13143	11.2857	5.87233
Global	Female	70-74 years	Rate	2021	8.84882	11.9546	6.44919
Global	Male	75-79 years	Rate	2021	10.5657	15.123	7.15318
Global	Female	75-79 years	Rate	2021	12.1495	17.1752	8.22399
Global	Male	80-84 years	Rate	2021	13.8646	19.0985	9.652
Global	Female	80-84 years	Rate	2021	15.809	22.0584	10.6087
Global	Male	85-89 years	Rate	2021	18.1064	24.4501	13.0247
Global	Female	85-89 years	Rate	2021	19.1531	26.0762	13.3256
Global	Male	90-94 years	Rate	2021	22.0725	32.2738	14.6558
Global	Female	90-94 years	Rate	2021	21.7029	30.1411	14.0428
Global	Male	95+ years	Rate	2021	22.8976	36.6904	13.1013
Global	Female	95+ years	Rate	2021	25.0716	37.8569	14.1671
Global	Male	15-19 years	Number	2021	117.184	190.351	68.6431
Global	Female	15-19 years	Number	2021	173.412	257.903	113.173
Global	Male	20-24 years	Number	2021	236.24	369.659	146.537
Global	Female	20-24 years	Number	2021	280.455	415.537	186.466
Global	Male	25-29 years	Number	2021	509.206	860.119	280.925
Global	Female	25-29 years	Number	2021	453.914	721.681	265.964
Global	Male	30-34 years	Number	2021	1028.58	1573.55	644.995
Global	Female	30-34 years	Number	2021	771.182	1138.48	488.463
Global	Male	35-39 years	Number	2021	1671.86	2774.88	871.023
Global	Female	35-39 years	Number	2021	1212.1	1929.4	662.928
Global	Male	40-44 years	Number	2021	2785.29	4378.91	1688.56
Global	Female	40-44 years	Number	2021	1928.09	2921.52	1181.2
Global	Male	45-49 years	Number	2021	4423.09	7082.67	2625.45
Global	Female	45-49 years	Number	2021	3062.35	4737.44	1888.78
Global	Male	50-54 years	Number	2021	6241.6	9491.96	3968.32
Global	Female	50-54 years	Number	2021	4618.98	6762.61	3043.02
Global	Male	55-59 years	Number	2021	7708.54	11869.1	4849.61
Global	Female	55-59 years	Number	2021	6590.77	9919.46	4323.42
Global	Male	60-64 years	Number	2021	8494.03	13142.2	5719.51
Global	Female	60-64 years	Number	2021	7948.6	11972.8	5281.76
Global	Male	65-69 years	Number	2021	8939.16	12359.3	6392.26
Global	Female	65-69 years	Number	2021	9586.86	13185.8	6906.95
Global	Male	70-74 years	Number	2021	7838	10878.5	5660.42
Global	Female	70-74 years	Number	2021	9684.84	13084.1	7058.49
Global	Male	75-79 years	Number	2021	6316.91	9041.57	4276.65
Global	Female	75-79 years	Number	2021	8759.47	12382.9	5929.31
Global	Male	80-84 years	Number	2021	5081.63	6999.95	3537.64
Global	Female	80-84 years	Number	2021	8051.71	11234.6	5403.16
Global	Male	85-89 years	Number	2021	3123.83	4218.29	2247.1
Global	Female	85-89 years	Number	2021	5452.71	7423.67	3793.67
Global	Male	90-94 years	Number	2021	1286.5	1881.08	854.214
Global	Female	90-94 years	Number	2021	2617.56	3635.28	1693.68
Global	Male	95+ years	Number	2021	346.222	554.774	198.098
Global	Female	95+ years	Number	2021	987.386	1490.9	557.939

## Sheet: ASDR
S5 Table. DALYs and ASDR in males and females by different age group in 2021.
location	sex	age	metric	year	val	upper	lower
Global	Male	<5 years	Rate	2021	0	0	0
Global	Female	<5 years	Rate	2021	0	0	0
Global	Male	5-9 years	Rate	2021	0	0	0
Global	Female	5-9 years	Rate	2021	0	0	0
Global	Male	10-14 years	Rate	2021	0	0	0
Global	Female	10-14 years	Rate	2021	0	0	0
Global	Male	15-19 years	Rate	2021	2.72019	4.44993	1.58361
Global	Female	15-19 years	Rate	2021	4.22914	6.27302	2.77063
Global	Male	20-24 years	Rate	2021	5.35797	8.47263	3.32687
Global	Female	20-24 years	Rate	2021	6.59413	9.83539	4.37654
Global	Male	25-29 years	Rate	2021	10.8677	18.3527	5.9936
Global	Female	25-29 years	Rate	2021	9.95058	15.8739	5.81934
Global	Male	30-34 years	Rate	2021	19.6432	30.0495	12.3001
Global	Female	30-34 years	Rate	2021	15.1215	22.356	9.60451
Global	Male	35-39 years	Rate	2021	31.4665	52.1869	16.3983
Global	Female	35-39 years	Rate	2021	23.3286	37.0365	12.7469
Global	Male	40-44 years	Rate	2021	53.3046	83.8456	32.3514
Global	Female	40-44 years	Rate	2021	37.6202	57.0429	23.039
Global	Male	45-49 years	Rate	2021	80.5681	128.635	47.7852
Global	Female	45-49 years	Rate	2021	56.4546	87.2701	34.8176
Global	Male	50-54 years	Rate	2021	108.325	164.503	68.853
Global	Female	50-54 years	Rate	2021	79.9837	116.642	52.6367
Global	Male	55-59 years	Rate	2021	133.836	205.862	84.3067
Global	Female	55-59 years	Rate	2021	111.035	167.2	72.8486
Global	Male	60-64 years	Rate	2021	159.267	246.383	107.137
Global	Female	60-64 years	Rate	2021	141.14	212.289	93.9796
Global	Male	65-69 years	Rate	2021	166.869	230.896	119.451
Global	Female	65-69 years	Rate	2021	164.025	225.569	118.201
Global	Male	70-74 years	Rate	2021	164.917	229.346	118.743
Global	Female	70-74 years	Rate	2021	179.693	243.778	130.786
Global	Male	75-79 years	Rate	2021	171.323	244.341	115.96
Global	Female	75-79 years	Rate	2021	196.845	278.433	133.495
Global	Male	80-84 years	Rate	2021	176.222	241.972	122.632
Global	Female	80-84 years	Rate	2021	200.624	280.898	135.125
Global	Male	85-89 years	Rate	2021	182.809	246.409	131.782
Global	Female	85-89 years	Rate	2021	193.236	262.569	134.939
Global	Male	90-94 years	Rate	2021	193.768	284.546	128.761
Global	Female	90-94 years	Rate	2021	190.995	264.504	124.382
Global	Male	95+ years	Rate	2021	189.177	302.131	108.077
Global	Female	95+ years	Rate	2021	206.141	311.126	116.743
Global	Male	<5 years	Number	2021	0	0	0
Global	Female	<5 years	Number	2021	0	0	0
Global	Male	5-9 years	Number	2021	0	0	0
Global	Female	5-9 years	Number	2021	0	0	0
Global	Male	10-14 years	Number	2021	0	0	0
Global	Female	10-14 years	Number	2021	0	0	0
Global	Male	15-19 years	Number	2021	8713.59	14254.5	5072.77
Global	Female	15-19 years	Number	2021	12841.8	19048	8413.03
Global	Male	20-24 years	Number	2021	16256.4	25706.5	10093.9
Global	Female	20-24 years	Number	2021	19370.4	28891.6	12856.2
Global	Male	25-29 years	Number	2021	32315.6	54572.9	17822.3
Global	Female	25-29 years	Number	2021	28954.9	46191.1	16933.5
Global	Male	30-34 years	Number	2021	60019.8	91815.9	37582.9
Global	Female	30-34 years	Number	2021	45202.9	66829.1	28710.8
Global	Male	35-39 years	Number	2021	89070.2	147722	46417.6
Global	Female	35-39 years	Number	2021	64807.5	102888	35411.4
Global	Male	40-44 years	Number	2021	134413	211426	81577.7
Global	Female	40-44 years	Number	2021	93331.9	141518	57157.4
Global	Male	45-49 years	Number	2021	191641	305975	113663
Global	Female	45-49 years	Number	2021	133031	205645	82045
Global	Male	50-54 years	Number	2021	240459	365163	152840
Global	Female	50-54 years	Number	2021	178318	260044	117350
Global	Male	55-59 years	Number	2021	260610	400864	164166
Global	Female	55-59 years	Number	2021	223185	336078	146428
Global	Male	60-64 years	Number	2021	247719	383216	166638
Global	Female	60-64 years	Number	2021	232190	349238	154607
Global	Male	65-69 years	Number	2021	219989	304398	157476
Global	Female	65-69 years	Number	2021	236210	324840	170220
Global	Male	70-74 years	Number	2021	158966	221069	114458
Global	Female	70-74 years	Number	2021	196670	266810	143143
Global	Male	75-79 years	Number	2021	102428	146083	69328.5
Global	Female	75-79 years	Number	2021	141921	200744	96246.9
Global	Male	80-84 years	Number	2021	64588.8	88687.4	44947.1
Global	Female	80-84 years	Number	2021	102180	143065	68821
Global	Male	85-89 years	Number	2021	31539.4	42512.1	22735.9
Global	Female	85-89 years	Number	2021	55012.6	74751	38415.8
Global	Male	90-94 years	Number	2021	11293.8	16584.8	7504.85
Global	Female	90-94 years	Number	2021	23035.7	31901.4	15001.6
Global	Male	95+ years	Number	2021	2860.44	4568.34	1634.17
Global	Female	95+ years	Number	2021	8118.39	12253	4597.64
