# Supplementary material for: Global burden of NAFLD 1990–2021 and projections to 2035: Results from the Global Burden of Disease study 2021
Source: PLoS One. 2025 Aug 22;20(8):e0330504. doi: 10.1371/journal.pone.0330504 (PMC12373163; doi:10.1371/journal.pone.0330504)
Supplement: S6 Table — (XLSX) [file pone.0330504.s006.xlsx]

## Sheet: S6
S6 Table. The proportion of deaths and DALYS attributed to main risk factors (High fasting plasma glucose and Tobacco).
measure	location	sex	risk factor	year	percent(%)
Deaths	Low SDI	Both	High fasting plasma glucose	1990	5.24271
Deaths	Low SDI	Both	High fasting plasma glucose	1991	5.362
Deaths	Low SDI	Both	High fasting plasma glucose	1992	5.47474
Deaths	Low SDI	Both	High fasting plasma glucose	1993	5.58363
Deaths	Low SDI	Both	High fasting plasma glucose	1994	5.65304
Deaths	Low SDI	Both	High fasting plasma glucose	1995	5.74258
Deaths	Low SDI	Both	High fasting plasma glucose	1996	5.86435
Deaths	Low SDI	Both	High fasting plasma glucose	1997	5.99816
Deaths	Low SDI	Both	High fasting plasma glucose	1998	6.12036
Deaths	Low SDI	Both	High fasting plasma glucose	1999	6.20217
Deaths	Low SDI	Both	High fasting plasma glucose	2000	6.28158
Deaths	Low SDI	Both	High fasting plasma glucose	2001	6.34783
Deaths	Low SDI	Both	High fasting plasma glucose	2002	6.42752
Deaths	Low SDI	Both	High fasting plasma glucose	2003	6.45207
Deaths	Low SDI	Both	High fasting plasma glucose	2004	6.50316
Deaths	Low SDI	Both	High fasting plasma glucose	2005	6.57602
Deaths	Low SDI	Both	High fasting plasma glucose	2006	6.70128
Deaths	Low SDI	Both	High fasting plasma glucose	2007	6.79059
Deaths	Low SDI	Both	High fasting plasma glucose	2008	6.90812
Deaths	Low SDI	Both	High fasting plasma glucose	2009	7.05192
Deaths	Low SDI	Both	High fasting plasma glucose	2010	7.1939
Deaths	Low SDI	Both	High fasting plasma glucose	2011	7.30705
Deaths	Low SDI	Both	High fasting plasma glucose	2012	7.38357
Deaths	Low SDI	Both	High fasting plasma glucose	2013	7.49097
Deaths	Low SDI	Both	High fasting plasma glucose	2014	7.58046
Deaths	Low SDI	Both	High fasting plasma glucose	2015	7.73512
Deaths	Low SDI	Both	High fasting plasma glucose	2016	7.85337
Deaths	Low SDI	Both	High fasting plasma glucose	2017	7.9673
Deaths	Low SDI	Both	High fasting plasma glucose	2018	8.074
Deaths	Low SDI	Both	High fasting plasma glucose	2019	8.15517
Deaths	Low SDI	Both	High fasting plasma glucose	2020	8.3952
Deaths	Low SDI	Both	High fasting plasma glucose	2021	8.61749
Deaths	High SDI	Both	High fasting plasma glucose	1990	3.82619
Deaths	High SDI	Both	High fasting plasma glucose	1991	3.87692
Deaths	High SDI	Both	High fasting plasma glucose	1992	3.99417
Deaths	High SDI	Both	High fasting plasma glucose	1993	4.0795
Deaths	High SDI	Both	High fasting plasma glucose	1994	4.24771
Deaths	High SDI	Both	High fasting plasma glucose	1995	4.61791
Deaths	High SDI	Both	High fasting plasma glucose	1996	4.84708
Deaths	High SDI	Both	High fasting plasma glucose	1997	5.0194
Deaths	High SDI	Both	High fasting plasma glucose	1998	5.26698
Deaths	High SDI	Both	High fasting plasma glucose	1999	5.51406
Deaths	High SDI	Both	High fasting plasma glucose	2000	5.68937
Deaths	High SDI	Both	High fasting plasma glucose	2001	5.79643
Deaths	High SDI	Both	High fasting plasma glucose	2002	5.90885
Deaths	High SDI	Both	High fasting plasma glucose	2003	6.02804
Deaths	High SDI	Both	High fasting plasma glucose	2004	6.17803
Deaths	High SDI	Both	High fasting plasma glucose	2005	6.28082
Deaths	High SDI	Both	High fasting plasma glucose	2006	6.38146
Deaths	High SDI	Both	High fasting plasma glucose	2007	6.46115
Deaths	High SDI	Both	High fasting plasma glucose	2008	6.61078
Deaths	High SDI	Both	High fasting plasma glucose	2009	6.77455
Deaths	High SDI	Both	High fasting plasma glucose	2010	6.94241
Deaths	High SDI	Both	High fasting plasma glucose	2011	7.06082
Deaths	High SDI	Both	High fasting plasma glucose	2012	7.19285
Deaths	High SDI	Both	High fasting plasma glucose	2013	7.30868
Deaths	High SDI	Both	High fasting plasma glucose	2014	7.43096
Deaths	High SDI	Both	High fasting plasma glucose	2015	7.4987
Deaths	High SDI	Both	High fasting plasma glucose	2016	7.66506
Deaths	High SDI	Both	High fasting plasma glucose	2017	7.6891
Deaths	High SDI	Both	High fasting plasma glucose	2018	7.76751
Deaths	High SDI	Both	High fasting plasma glucose	2019	7.84581
Deaths	High SDI	Both	High fasting plasma glucose	2020	8.08683
Deaths	High SDI	Both	High fasting plasma glucose	2021	8.339
Deaths	Middle SDI	Both	High fasting plasma glucose	1990	4.98588
Deaths	Middle SDI	Both	High fasting plasma glucose	1991	4.98889
Deaths	Middle SDI	Both	High fasting plasma glucose	1992	5.00157
Deaths	Middle SDI	Both	High fasting plasma glucose	1993	5.02302
Deaths	Middle SDI	Both	High fasting plasma glucose	1994	5.08879
Deaths	Middle SDI	Both	High fasting plasma glucose	1995	5.15461
Deaths	Middle SDI	Both	High fasting plasma glucose	1996	5.32869
Deaths	Middle SDI	Both	High fasting plasma glucose	1997	5.5122
Deaths	Middle SDI	Both	High fasting plasma glucose	1998	5.7535
Deaths	Middle SDI	Both	High fasting plasma glucose	1999	6.00508
Deaths	Middle SDI	Both	High fasting plasma glucose	2000	6.16386
Deaths	Middle SDI	Both	High fasting plasma glucose	2001	6.16476
Deaths	Middle SDI	Both	High fasting plasma glucose	2002	6.09068
Deaths	Middle SDI	Both	High fasting plasma glucose	2003	5.9445
Deaths	Middle SDI	Both	High fasting plasma glucose	2004	5.83591
Deaths	Middle SDI	Both	High fasting plasma glucose	2005	5.81887
Deaths	Middle SDI	Both	High fasting plasma glucose	2006	5.85884
Deaths	Middle SDI	Both	High fasting plasma glucose	2007	5.95766
Deaths	Middle SDI	Both	High fasting plasma glucose	2008	6.09971
Deaths	Middle SDI	Both	High fasting plasma glucose	2009	6.26507
Deaths	Middle SDI	Both	High fasting plasma glucose	2010	6.44527
Deaths	Middle SDI	Both	High fasting plasma glucose	2011	6.53441
Deaths	Middle SDI	Both	High fasting plasma glucose	2012	6.65157
Deaths	Middle SDI	Both	High fasting plasma glucose	2013	6.87882
Deaths	Middle SDI	Both	High fasting plasma glucose	2014	7.0875
Deaths	Middle SDI	Both	High fasting plasma glucose	2015	7.15522
Deaths	Middle SDI	Both	High fasting plasma glucose	2016	7.12074
Deaths	Middle SDI	Both	High fasting plasma glucose	2017	7.21283
Deaths	Middle SDI	Both	High fasting plasma glucose	2018	7.24057
Deaths	Middle SDI	Both	High fasting plasma glucose	2019	7.19944
Deaths	Middle SDI	Both	High fasting plasma glucose	2020	7.23368
Deaths	Middle SDI	Both	High fasting plasma glucose	2021	7.06742
Deaths	Global	Both	High fasting plasma glucose	1990	4.06557
Deaths	Global	Both	High fasting plasma glucose	1991	4.10554
Deaths	Global	Both	High fasting plasma glucose	1992	4.16933
Deaths	Global	Both	High fasting plasma glucose	1993	4.20479
Deaths	Global	Both	High fasting plasma glucose	1994	4.26872
Deaths	Global	Both	High fasting plasma glucose	1995	4.41711
Deaths	Global	Both	High fasting plasma glucose	1996	4.60979
Deaths	Global	Both	High fasting plasma glucose	1997	4.81002
Deaths	Global	Both	High fasting plasma glucose	1998	5.05139
Deaths	Global	Both	High fasting plasma glucose	1999	5.29131
Deaths	Global	Both	High fasting plasma glucose	2000	5.45616
Deaths	Global	Both	High fasting plasma glucose	2001	5.4996
Deaths	Global	Both	High fasting plasma glucose	2002	5.49639
Deaths	Global	Both	High fasting plasma glucose	2003	5.44978
Deaths	Global	Both	High fasting plasma glucose	2004	5.44342
Deaths	Global	Both	High fasting plasma glucose	2005	5.46113
Deaths	Global	Both	High fasting plasma glucose	2006	5.56411
Deaths	Global	Both	High fasting plasma glucose	2007	5.66395
Deaths	Global	Both	High fasting plasma glucose	2008	5.80125
Deaths	Global	Both	High fasting plasma glucose	2009	5.98804
Deaths	Global	Both	High fasting plasma glucose	2010	6.15766
Deaths	Global	Both	High fasting plasma glucose	2011	6.29618
Deaths	Global	Both	High fasting plasma glucose	2012	6.42832
Deaths	Global	Both	High fasting plasma glucose	2013	6.61991
Deaths	Global	Both	High fasting plasma glucose	2014	6.78694
Deaths	Global	Both	High fasting plasma glucose	2015	6.89741
Deaths	Global	Both	High fasting plasma glucose	2016	6.98256
Deaths	Global	Both	High fasting plasma glucose	2017	7.09421
Deaths	Global	Both	High fasting plasma glucose	2018	7.17417
Deaths	Global	Both	High fasting plasma glucose	2019	7.21293
Deaths	Global	Both	High fasting plasma glucose	2020	7.32561
Deaths	Global	Both	High fasting plasma glucose	2021	7.32431
Deaths	High-middle SDI	Both	High fasting plasma glucose	1990	3.54658
Deaths	High-middle SDI	Both	High fasting plasma glucose	1991	3.55559
Deaths	High-middle SDI	Both	High fasting plasma glucose	1992	3.57532
Deaths	High-middle SDI	Both	High fasting plasma glucose	1993	3.53019
Deaths	High-middle SDI	Both	High fasting plasma glucose	1994	3.50493
Deaths	High-middle SDI	Both	High fasting plasma glucose	1995	3.53267
Deaths	High-middle SDI	Both	High fasting plasma glucose	1996	3.73542
Deaths	High-middle SDI	Both	High fasting plasma glucose	1997	4.03956
Deaths	High-middle SDI	Both	High fasting plasma glucose	1998	4.38533
Deaths	High-middle SDI	Both	High fasting plasma glucose	1999	4.7225
Deaths	High-middle SDI	Both	High fasting plasma glucose	2000	4.93162
Deaths	High-middle SDI	Both	High fasting plasma glucose	2001	4.90317
Deaths	High-middle SDI	Both	High fasting plasma glucose	2002	4.76827
Deaths	High-middle SDI	Both	High fasting plasma glucose	2003	4.5469
Deaths	High-middle SDI	Both	High fasting plasma glucose	2004	4.40605
Deaths	High-middle SDI	Both	High fasting plasma glucose	2005	4.30962
Deaths	High-middle SDI	Both	High fasting plasma glucose	2006	4.44974
Deaths	High-middle SDI	Both	High fasting plasma glucose	2007	4.5669
Deaths	High-middle SDI	Both	High fasting plasma glucose	2008	4.70886
Deaths	High-middle SDI	Both	High fasting plasma glucose	2009	4.97068
Deaths	High-middle SDI	Both	High fasting plasma glucose	2010	5.13651
Deaths	High-middle SDI	Both	High fasting plasma glucose	2011	5.31937
Deaths	High-middle SDI	Both	High fasting plasma glucose	2012	5.48607
Deaths	High-middle SDI	Both	High fasting plasma glucose	2013	5.77049
Deaths	High-middle SDI	Both	High fasting plasma glucose	2014	5.96855
Deaths	High-middle SDI	Both	High fasting plasma glucose	2015	6.03507
Deaths	High-middle SDI	Both	High fasting plasma glucose	2016	6.10198
Deaths	High-middle SDI	Both	High fasting plasma glucose	2017	6.29692
Deaths	High-middle SDI	Both	High fasting plasma glucose	2018	6.30799
Deaths	High-middle SDI	Both	High fasting plasma glucose	2019	6.26845
Deaths	High-middle SDI	Both	High fasting plasma glucose	2020	6.31879
Deaths	High-middle SDI	Both	High fasting plasma glucose	2021	6.07454
Deaths	Low-middle SDI	Both	High fasting plasma glucose	1990	3.35073
Deaths	Low-middle SDI	Both	High fasting plasma glucose	1991	3.44567
Deaths	Low-middle SDI	Both	High fasting plasma glucose	1992	3.53861
Deaths	Low-middle SDI	Both	High fasting plasma glucose	1993	3.60913
Deaths	Low-middle SDI	Both	High fasting plasma glucose	1994	3.60731
Deaths	Low-middle SDI	Both	High fasting plasma glucose	1995	3.64377
Deaths	Low-middle SDI	Both	High fasting plasma glucose	1996	3.74425
Deaths	Low-middle SDI	Both	High fasting plasma glucose	1997	3.84993
Deaths	Low-middle SDI	Both	High fasting plasma glucose	1998	3.93565
Deaths	Low-middle SDI	Both	High fasting plasma glucose	1999	4.01655
Deaths	Low-middle SDI	Both	High fasting plasma glucose	2000	4.08789
Deaths	Low-middle SDI	Both	High fasting plasma glucose	2001	4.16352
Deaths	Low-middle SDI	Both	High fasting plasma glucose	2002	4.23055
Deaths	Low-middle SDI	Both	High fasting plasma glucose	2003	4.2948
Deaths	Low-middle SDI	Both	High fasting plasma glucose	2004	4.37234
Deaths	Low-middle SDI	Both	High fasting plasma glucose	2005	4.45933
Deaths	Low-middle SDI	Both	High fasting plasma glucose	2006	4.55322
Deaths	Low-middle SDI	Both	High fasting plasma glucose	2007	4.65617
Deaths	Low-middle SDI	Both	High fasting plasma glucose	2008	4.77414
Deaths	Low-middle SDI	Both	High fasting plasma glucose	2009	4.93289
Deaths	Low-middle SDI	Both	High fasting plasma glucose	2010	5.10902
Deaths	Low-middle SDI	Both	High fasting plasma glucose	2011	5.27273
Deaths	Low-middle SDI	Both	High fasting plasma glucose	2012	5.40354
Deaths	Low-middle SDI	Both	High fasting plasma glucose	2013	5.54414
Deaths	Low-middle SDI	Both	High fasting plasma glucose	2014	5.68667
Deaths	Low-middle SDI	Both	High fasting plasma glucose	2015	5.93943
Deaths	Low-middle SDI	Both	High fasting plasma glucose	2016	6.10802
Deaths	Low-middle SDI	Both	High fasting plasma glucose	2017	6.3035
Deaths	Low-middle SDI	Both	High fasting plasma glucose	2018	6.55114
Deaths	Low-middle SDI	Both	High fasting plasma glucose	2019	6.74437
Deaths	Low-middle SDI	Both	High fasting plasma glucose	2020	6.93084
Deaths	Low-middle SDI	Both	High fasting plasma glucose	2021	7.12422
DALYs (Disability-Adjusted Life Years)	Low SDI	Both	High fasting plasma glucose	1990	4.2203
DALYs (Disability-Adjusted Life Years)	Low SDI	Both	High fasting plasma glucose	1991	4.31659
DALYs (Disability-Adjusted Life Years)	Low SDI	Both	High fasting plasma glucose	1992	4.40765
DALYs (Disability-Adjusted Life Years)	Low SDI	Both	High fasting plasma glucose	1993	4.49485
DALYs (Disability-Adjusted Life Years)	Low SDI	Both	High fasting plasma glucose	1994	4.56019
DALYs (Disability-Adjusted Life Years)	Low SDI	Both	High fasting plasma glucose	1995	4.63467
DALYs (Disability-Adjusted Life Years)	Low SDI	Both	High fasting plasma glucose	1996	4.72775
DALYs (Disability-Adjusted Life Years)	Low SDI	Both	High fasting plasma glucose	1997	4.83587
DALYs (Disability-Adjusted Life Years)	Low SDI	Both	High fasting plasma glucose	1998	4.92899
DALYs (Disability-Adjusted Life Years)	Low SDI	Both	High fasting plasma glucose	1999	4.98362
DALYs (Disability-Adjusted Life Years)	Low SDI	Both	High fasting plasma glucose	2000	5.038
DALYs (Disability-Adjusted Life Years)	Low SDI	Both	High fasting plasma glucose	2001	5.09916
DALYs (Disability-Adjusted Life Years)	Low SDI	Both	High fasting plasma glucose	2002	5.16802
DALYs (Disability-Adjusted Life Years)	Low SDI	Both	High fasting plasma glucose	2003	5.18851
DALYs (Disability-Adjusted Life Years)	Low SDI	Both	High fasting plasma glucose	2004	5.22131
DALYs (Disability-Adjusted Life Years)	Low SDI	Both	High fasting plasma glucose	2005	5.27755
DALYs (Disability-Adjusted Life Years)	Low SDI	Both	High fasting plasma glucose	2006	5.37818
DALYs (Disability-Adjusted Life Years)	Low SDI	Both	High fasting plasma glucose	2007	5.45928
DALYs (Disability-Adjusted Life Years)	Low SDI	Both	High fasting plasma glucose	2008	5.55779
DALYs (Disability-Adjusted Life Years)	Low SDI	Both	High fasting plasma glucose	2009	5.68301
DALYs (Disability-Adjusted Life Years)	Low SDI	Both	High fasting plasma glucose	2010	5.81468
DALYs (Disability-Adjusted Life Years)	Low SDI	Both	High fasting plasma glucose	2011	5.92129
DALYs (Disability-Adjusted Life Years)	Low SDI	Both	High fasting plasma glucose	2012	5.99901
DALYs (Disability-Adjusted Life Years)	Low SDI	Both	High fasting plasma glucose	2013	6.12232
DALYs (Disability-Adjusted Life Years)	Low SDI	Both	High fasting plasma glucose	2014	6.21583
DALYs (Disability-Adjusted Life Years)	Low SDI	Both	High fasting plasma glucose	2015	6.34211
DALYs (Disability-Adjusted Life Years)	Low SDI	Both	High fasting plasma glucose	2016	6.43747
DALYs (Disability-Adjusted Life Years)	Low SDI	Both	High fasting plasma glucose	2017	6.53273
DALYs (Disability-Adjusted Life Years)	Low SDI	Both	High fasting plasma glucose	2018	6.63124
DALYs (Disability-Adjusted Life Years)	Low SDI	Both	High fasting plasma glucose	2019	6.71069
DALYs (Disability-Adjusted Life Years)	Low SDI	Both	High fasting plasma glucose	2020	6.90806
DALYs (Disability-Adjusted Life Years)	Low SDI	Both	High fasting plasma glucose	2021	7.05533
DALYs (Disability-Adjusted Life Years)	Global	Both	High fasting plasma glucose	1990	3.41783
DALYs (Disability-Adjusted Life Years)	Global	Both	High fasting plasma glucose	1991	3.43598
DALYs (Disability-Adjusted Life Years)	Global	Both	High fasting plasma glucose	1992	3.47485
DALYs (Disability-Adjusted Life Years)	Global	Both	High fasting plasma glucose	1993	3.48834
DALYs (Disability-Adjusted Life Years)	Global	Both	High fasting plasma glucose	1994	3.52546
DALYs (Disability-Adjusted Life Years)	Global	Both	High fasting plasma glucose	1995	3.63137
DALYs (Disability-Adjusted Life Years)	Global	Both	High fasting plasma glucose	1996	3.78401
DALYs (Disability-Adjusted Life Years)	Global	Both	High fasting plasma glucose	1997	3.94498
DALYs (Disability-Adjusted Life Years)	Global	Both	High fasting plasma glucose	1998	4.13464
DALYs (Disability-Adjusted Life Years)	Global	Both	High fasting plasma glucose	1999	4.31075
DALYs (Disability-Adjusted Life Years)	Global	Both	High fasting plasma glucose	2000	4.42049
DALYs (Disability-Adjusted Life Years)	Global	Both	High fasting plasma glucose	2001	4.43729
DALYs (Disability-Adjusted Life Years)	Global	Both	High fasting plasma glucose	2002	4.41607
DALYs (Disability-Adjusted Life Years)	Global	Both	High fasting plasma glucose	2003	4.35962
DALYs (Disability-Adjusted Life Years)	Global	Both	High fasting plasma glucose	2004	4.33232
DALYs (Disability-Adjusted Life Years)	Global	Both	High fasting plasma glucose	2005	4.3293
DALYs (Disability-Adjusted Life Years)	Global	Both	High fasting plasma glucose	2006	4.40728
DALYs (Disability-Adjusted Life Years)	Global	Both	High fasting plasma glucose	2007	4.48638
DALYs (Disability-Adjusted Life Years)	Global	Both	High fasting plasma glucose	2008	4.58972
DALYs (Disability-Adjusted Life Years)	Global	Both	High fasting plasma glucose	2009	4.73641
DALYs (Disability-Adjusted Life Years)	Global	Both	High fasting plasma glucose	2010	4.86571
DALYs (Disability-Adjusted Life Years)	Global	Both	High fasting plasma glucose	2011	4.98913
DALYs (Disability-Adjusted Life Years)	Global	Both	High fasting plasma glucose	2012	5.10536
DALYs (Disability-Adjusted Life Years)	Global	Both	High fasting plasma glucose	2013	5.25187
DALYs (Disability-Adjusted Life Years)	Global	Both	High fasting plasma glucose	2014	5.39145
DALYs (Disability-Adjusted Life Years)	Global	Both	High fasting plasma glucose	2015	5.50789
DALYs (Disability-Adjusted Life Years)	Global	Both	High fasting plasma glucose	2016	5.58712
DALYs (Disability-Adjusted Life Years)	Global	Both	High fasting plasma glucose	2017	5.675
DALYs (Disability-Adjusted Life Years)	Global	Both	High fasting plasma glucose	2018	5.7468
DALYs (Disability-Adjusted Life Years)	Global	Both	High fasting plasma glucose	2019	5.78379
DALYs (Disability-Adjusted Life Years)	Global	Both	High fasting plasma glucose	2020	5.87173
DALYs (Disability-Adjusted Life Years)	Global	Both	High fasting plasma glucose	2021	5.85246
DALYs (Disability-Adjusted Life Years)	High-middle SDI	Both	High fasting plasma glucose	1990	3.15121
DALYs (Disability-Adjusted Life Years)	High-middle SDI	Both	High fasting plasma glucose	1991	3.13933
DALYs (Disability-Adjusted Life Years)	High-middle SDI	Both	High fasting plasma glucose	1992	3.13299
DALYs (Disability-Adjusted Life Years)	High-middle SDI	Both	High fasting plasma glucose	1993	3.05167
DALYs (Disability-Adjusted Life Years)	High-middle SDI	Both	High fasting plasma glucose	1994	2.98475
DALYs (Disability-Adjusted Life Years)	High-middle SDI	Both	High fasting plasma glucose	1995	2.99435
DALYs (Disability-Adjusted Life Years)	High-middle SDI	Both	High fasting plasma glucose	1996	3.1795
DALYs (Disability-Adjusted Life Years)	High-middle SDI	Both	High fasting plasma glucose	1997	3.45648
DALYs (Disability-Adjusted Life Years)	High-middle SDI	Both	High fasting plasma glucose	1998	3.76363
DALYs (Disability-Adjusted Life Years)	High-middle SDI	Both	High fasting plasma glucose	1999	4.02052
DALYs (Disability-Adjusted Life Years)	High-middle SDI	Both	High fasting plasma glucose	2000	4.14116
DALYs (Disability-Adjusted Life Years)	High-middle SDI	Both	High fasting plasma glucose	2001	4.0734
DALYs (Disability-Adjusted Life Years)	High-middle SDI	Both	High fasting plasma glucose	2002	3.91837
DALYs (Disability-Adjusted Life Years)	High-middle SDI	Both	High fasting plasma glucose	2003	3.69508
DALYs (Disability-Adjusted Life Years)	High-middle SDI	Both	High fasting plasma glucose	2004	3.5341
DALYs (Disability-Adjusted Life Years)	High-middle SDI	Both	High fasting plasma glucose	2005	3.41046
DALYs (Disability-Adjusted Life Years)	High-middle SDI	Both	High fasting plasma glucose	2006	3.51451
DALYs (Disability-Adjusted Life Years)	High-middle SDI	Both	High fasting plasma glucose	2007	3.58886
DALYs (Disability-Adjusted Life Years)	High-middle SDI	Both	High fasting plasma glucose	2008	3.67703
DALYs (Disability-Adjusted Life Years)	High-middle SDI	Both	High fasting plasma glucose	2009	3.874
DALYs (Disability-Adjusted Life Years)	High-middle SDI	Both	High fasting plasma glucose	2010	3.97638
DALYs (Disability-Adjusted Life Years)	High-middle SDI	Both	High fasting plasma glucose	2011	4.13833
DALYs (Disability-Adjusted Life Years)	High-middle SDI	Both	High fasting plasma glucose	2012	4.28403
DALYs (Disability-Adjusted Life Years)	High-middle SDI	Both	High fasting plasma glucose	2013	4.49439
DALYs (Disability-Adjusted Life Years)	High-middle SDI	Both	High fasting plasma glucose	2014	4.64678
DALYs (Disability-Adjusted Life Years)	High-middle SDI	Both	High fasting plasma glucose	2015	4.75181
DALYs (Disability-Adjusted Life Years)	High-middle SDI	Both	High fasting plasma glucose	2016	4.84062
DALYs (Disability-Adjusted Life Years)	High-middle SDI	Both	High fasting plasma glucose	2017	4.9844
DALYs (Disability-Adjusted Life Years)	High-middle SDI	Both	High fasting plasma glucose	2018	4.98356
DALYs (Disability-Adjusted Life Years)	High-middle SDI	Both	High fasting plasma glucose	2019	4.9573
DALYs (Disability-Adjusted Life Years)	High-middle SDI	Both	High fasting plasma glucose	2020	5.01204
DALYs (Disability-Adjusted Life Years)	High-middle SDI	Both	High fasting plasma glucose	2021	4.79771
DALYs (Disability-Adjusted Life Years)	Middle SDI	Both	High fasting plasma glucose	1990	4.13055
DALYs (Disability-Adjusted Life Years)	Middle SDI	Both	High fasting plasma glucose	1991	4.11423
DALYs (Disability-Adjusted Life Years)	Middle SDI	Both	High fasting plasma glucose	1992	4.11204
DALYs (Disability-Adjusted Life Years)	Middle SDI	Both	High fasting plasma glucose	1993	4.12283
DALYs (Disability-Adjusted Life Years)	Middle SDI	Both	High fasting plasma glucose	1994	4.17411
DALYs (Disability-Adjusted Life Years)	Middle SDI	Both	High fasting plasma glucose	1995	4.235
DALYs (Disability-Adjusted Life Years)	Middle SDI	Both	High fasting plasma glucose	1996	4.37813
DALYs (Disability-Adjusted Life Years)	Middle SDI	Both	High fasting plasma glucose	1997	4.51531
DALYs (Disability-Adjusted Life Years)	Middle SDI	Both	High fasting plasma glucose	1998	4.69853
DALYs (Disability-Adjusted Life Years)	Middle SDI	Both	High fasting plasma glucose	1999	4.89894
DALYs (Disability-Adjusted Life Years)	Middle SDI	Both	High fasting plasma glucose	2000	5.03172
DALYs (Disability-Adjusted Life Years)	Middle SDI	Both	High fasting plasma glucose	2001	5.03721
DALYs (Disability-Adjusted Life Years)	Middle SDI	Both	High fasting plasma glucose	2002	4.98016
DALYs (Disability-Adjusted Life Years)	Middle SDI	Both	High fasting plasma glucose	2003	4.86389
DALYs (Disability-Adjusted Life Years)	Middle SDI	Both	High fasting plasma glucose	2004	4.77704
DALYs (Disability-Adjusted Life Years)	Middle SDI	Both	High fasting plasma glucose	2005	4.77157
DALYs (Disability-Adjusted Life Years)	Middle SDI	Both	High fasting plasma glucose	2006	4.81349
DALYs (Disability-Adjusted Life Years)	Middle SDI	Both	High fasting plasma glucose	2007	4.90163
DALYs (Disability-Adjusted Life Years)	Middle SDI	Both	High fasting plasma glucose	2008	5.01392
DALYs (Disability-Adjusted Life Years)	Middle SDI	Both	High fasting plasma glucose	2009	5.13496
DALYs (Disability-Adjusted Life Years)	Middle SDI	Both	High fasting plasma glucose	2010	5.26808
DALYs (Disability-Adjusted Life Years)	Middle SDI	Both	High fasting plasma glucose	2011	5.3553
DALYs (Disability-Adjusted Life Years)	Middle SDI	Both	High fasting plasma glucose	2012	5.45658
DALYs (Disability-Adjusted Life Years)	Middle SDI	Both	High fasting plasma glucose	2013	5.61043
DALYs (Disability-Adjusted Life Years)	Middle SDI	Both	High fasting plasma glucose	2014	5.77699
DALYs (Disability-Adjusted Life Years)	Middle SDI	Both	High fasting plasma glucose	2015	5.85929
DALYs (Disability-Adjusted Life Years)	Middle SDI	Both	High fasting plasma glucose	2016	5.83007
DALYs (Disability-Adjusted Life Years)	Middle SDI	Both	High fasting plasma glucose	2017	5.88138
DALYs (Disability-Adjusted Life Years)	Middle SDI	Both	High fasting plasma glucose	2018	5.91307
DALYs (Disability-Adjusted Life Years)	Middle SDI	Both	High fasting plasma glucose	2019	5.8879
DALYs (Disability-Adjusted Life Years)	Middle SDI	Both	High fasting plasma glucose	2020	5.89577
DALYs (Disability-Adjusted Life Years)	Middle SDI	Both	High fasting plasma glucose	2021	5.74816
DALYs (Disability-Adjusted Life Years)	High SDI	Both	High fasting plasma glucose	1990	3.10695
DALYs (Disability-Adjusted Life Years)	High SDI	Both	High fasting plasma glucose	1991	3.1353
DALYs (Disability-Adjusted Life Years)	High SDI	Both	High fasting plasma glucose	1992	3.2227
DALYs (Disability-Adjusted Life Years)	High SDI	Both	High fasting plasma glucose	1993	3.28077
DALYs (Disability-Adjusted Life Years)	High SDI	Both	High fasting plasma glucose	1994	3.40218
DALYs (Disability-Adjusted Life Years)	High SDI	Both	High fasting plasma glucose	1995	3.67102
DALYs (Disability-Adjusted Life Years)	High SDI	Both	High fasting plasma glucose	1996	3.82788
DALYs (Disability-Adjusted Life Years)	High SDI	Both	High fasting plasma glucose	1997	3.94472
DALYs (Disability-Adjusted Life Years)	High SDI	Both	High fasting plasma glucose	1998	4.12212
DALYs (Disability-Adjusted Life Years)	High SDI	Both	High fasting plasma glucose	1999	4.29107
DALYs (Disability-Adjusted Life Years)	High SDI	Both	High fasting plasma glucose	2000	4.40209
DALYs (Disability-Adjusted Life Years)	High SDI	Both	High fasting plasma glucose	2001	4.46329
DALYs (Disability-Adjusted Life Years)	High SDI	Both	High fasting plasma glucose	2002	4.54011
DALYs (Disability-Adjusted Life Years)	High SDI	Both	High fasting plasma glucose	2003	4.6243
DALYs (Disability-Adjusted Life Years)	High SDI	Both	High fasting plasma glucose	2004	4.73229
DALYs (Disability-Adjusted Life Years)	High SDI	Both	High fasting plasma glucose	2005	4.8008
DALYs (Disability-Adjusted Life Years)	High SDI	Both	High fasting plasma glucose	2006	4.85852
DALYs (Disability-Adjusted Life Years)	High SDI	Both	High fasting plasma glucose	2007	4.91446
DALYs (Disability-Adjusted Life Years)	High SDI	Both	High fasting plasma glucose	2008	5.03058
DALYs (Disability-Adjusted Life Years)	High SDI	Both	High fasting plasma glucose	2009	5.16184
DALYs (Disability-Adjusted Life Years)	High SDI	Both	High fasting plasma glucose	2010	5.30074
DALYs (Disability-Adjusted Life Years)	High SDI	Both	High fasting plasma glucose	2011	5.40643
DALYs (Disability-Adjusted Life Years)	High SDI	Both	High fasting plasma glucose	2012	5.52782
DALYs (Disability-Adjusted Life Years)	High SDI	Both	High fasting plasma glucose	2013	5.61674
DALYs (Disability-Adjusted Life Years)	High SDI	Both	High fasting plasma glucose	2014	5.71362
DALYs (Disability-Adjusted Life Years)	High SDI	Both	High fasting plasma glucose	2015	5.76825
DALYs (Disability-Adjusted Life Years)	High SDI	Both	High fasting plasma glucose	2016	5.90786
DALYs (Disability-Adjusted Life Years)	High SDI	Both	High fasting plasma glucose	2017	5.9314
DALYs (Disability-Adjusted Life Years)	High SDI	Both	High fasting plasma glucose	2018	5.98251
DALYs (Disability-Adjusted Life Years)	High SDI	Both	High fasting plasma glucose	2019	6.03345
DALYs (Disability-Adjusted Life Years)	High SDI	Both	High fasting plasma glucose	2020	6.23367
DALYs (Disability-Adjusted Life Years)	High SDI	Both	High fasting plasma glucose	2021	6.43798
DALYs (Disability-Adjusted Life Years)	Low-middle SDI	Both	High fasting plasma glucose	1990	2.93434
DALYs (Disability-Adjusted Life Years)	Low-middle SDI	Both	High fasting plasma glucose	1991	3.00528
DALYs (Disability-Adjusted Life Years)	Low-middle SDI	Both	High fasting plasma glucose	1992	3.07384
DALYs (Disability-Adjusted Life Years)	Low-middle SDI	Both	High fasting plasma glucose	1993	3.13318
DALYs (Disability-Adjusted Life Years)	Low-middle SDI	Both	High fasting plasma glucose	1994	3.14765
DALYs (Disability-Adjusted Life Years)	Low-middle SDI	Both	High fasting plasma glucose	1995	3.18772
DALYs (Disability-Adjusted Life Years)	Low-middle SDI	Both	High fasting plasma glucose	1996	3.27788
DALYs (Disability-Adjusted Life Years)	Low-middle SDI	Both	High fasting plasma glucose	1997	3.37338
DALYs (Disability-Adjusted Life Years)	Low-middle SDI	Both	High fasting plasma glucose	1998	3.44651
DALYs (Disability-Adjusted Life Years)	Low-middle SDI	Both	High fasting plasma glucose	1999	3.50532
DALYs (Disability-Adjusted Life Years)	Low-middle SDI	Both	High fasting plasma glucose	2000	3.55484
DALYs (Disability-Adjusted Life Years)	Low-middle SDI	Both	High fasting plasma glucose	2001	3.61421
DALYs (Disability-Adjusted Life Years)	Low-middle SDI	Both	High fasting plasma glucose	2002	3.6557
DALYs (Disability-Adjusted Life Years)	Low-middle SDI	Both	High fasting plasma glucose	2003	3.6947
DALYs (Disability-Adjusted Life Years)	Low-middle SDI	Both	High fasting plasma glucose	2004	3.74565
DALYs (Disability-Adjusted Life Years)	Low-middle SDI	Both	High fasting plasma glucose	2005	3.81285
DALYs (Disability-Adjusted Life Years)	Low-middle SDI	Both	High fasting plasma glucose	2006	3.89369
DALYs (Disability-Adjusted Life Years)	Low-middle SDI	Both	High fasting plasma glucose	2007	3.98747
DALYs (Disability-Adjusted Life Years)	Low-middle SDI	Both	High fasting plasma glucose	2008	4.08497
DALYs (Disability-Adjusted Life Years)	Low-middle SDI	Both	High fasting plasma glucose	2009	4.21244
DALYs (Disability-Adjusted Life Years)	Low-middle SDI	Both	High fasting plasma glucose	2010	4.36032
DALYs (Disability-Adjusted Life Years)	Low-middle SDI	Both	High fasting plasma glucose	2011	4.49089
DALYs (Disability-Adjusted Life Years)	Low-middle SDI	Both	High fasting plasma glucose	2012	4.59819
DALYs (Disability-Adjusted Life Years)	Low-middle SDI	Both	High fasting plasma glucose	2013	4.72048
DALYs (Disability-Adjusted Life Years)	Low-middle SDI	Both	High fasting plasma glucose	2014	4.8591
DALYs (Disability-Adjusted Life Years)	Low-middle SDI	Both	High fasting plasma glucose	2015	5.08686
DALYs (Disability-Adjusted Life Years)	Low-middle SDI	Both	High fasting plasma glucose	2016	5.23686
DALYs (Disability-Adjusted Life Years)	Low-middle SDI	Both	High fasting plasma glucose	2017	5.41016
DALYs (Disability-Adjusted Life Years)	Low-middle SDI	Both	High fasting plasma glucose	2018	5.63931
DALYs (Disability-Adjusted Life Years)	Low-middle SDI	Both	High fasting plasma glucose	2019	5.81696
DALYs (Disability-Adjusted Life Years)	Low-middle SDI	Both	High fasting plasma glucose	2020	5.96294
DALYs (Disability-Adjusted Life Years)	Low-middle SDI	Both	High fasting plasma glucose	2021	6.09487
Deaths	Low SDI	Both	Tobacco	1990	1.65411
Deaths	Low SDI	Both	Tobacco	1991	1.67286
Deaths	Low SDI	Both	Tobacco	1992	1.68164
Deaths	Low SDI	Both	Tobacco	1993	1.69284
Deaths	Low SDI	Both	Tobacco	1994	1.69186
Deaths	Low SDI	Both	Tobacco	1995	1.69785
Deaths	Low SDI	Both	Tobacco	1996	1.71484
Deaths	Low SDI	Both	Tobacco	1997	1.73596
Deaths	Low SDI	Both	Tobacco	1998	1.7485
Deaths	Low SDI	Both	Tobacco	1999	1.73518
Deaths	Low SDI	Both	Tobacco	2000	1.7227
Deaths	Low SDI	Both	Tobacco	2001	1.70841
Deaths	Low SDI	Both	Tobacco	2002	1.69103
Deaths	Low SDI	Both	Tobacco	2003	1.66899
Deaths	Low SDI	Both	Tobacco	2004	1.64406
Deaths	Low SDI	Both	Tobacco	2005	1.62689
Deaths	Low SDI	Both	Tobacco	2006	1.61688
Deaths	Low SDI	Both	Tobacco	2007	1.60609
Deaths	Low SDI	Both	Tobacco	2008	1.58859
Deaths	Low SDI	Both	Tobacco	2009	1.58135
Deaths	Low SDI	Both	Tobacco	2010	1.58571
Deaths	Low SDI	Both	Tobacco	2011	1.58313
Deaths	Low SDI	Both	Tobacco	2012	1.56939
Deaths	Low SDI	Both	Tobacco	2013	1.56868
Deaths	Low SDI	Both	Tobacco	2014	1.55863
Deaths	Low SDI	Both	Tobacco	2015	1.56721
Deaths	Low SDI	Both	Tobacco	2016	1.56958
Deaths	Low SDI	Both	Tobacco	2017	1.56575
Deaths	Low SDI	Both	Tobacco	2018	1.55495
Deaths	Low SDI	Both	Tobacco	2019	1.5329
Deaths	Low SDI	Both	Tobacco	2020	1.53234
Deaths	Low SDI	Both	Tobacco	2021	1.5414
Deaths	High SDI	Both	Tobacco	1990	2.48231
Deaths	High SDI	Both	Tobacco	1991	2.47603
Deaths	High SDI	Both	Tobacco	1992	2.50364
Deaths	High SDI	Both	Tobacco	1993	2.50117
Deaths	High SDI	Both	Tobacco	1994	2.55187
Deaths	High SDI	Both	Tobacco	1995	2.68893
Deaths	High SDI	Both	Tobacco	1996	2.73591
Deaths	High SDI	Both	Tobacco	1997	2.73274
Deaths	High SDI	Both	Tobacco	1998	2.76603
Deaths	High SDI	Both	Tobacco	1999	2.78326
Deaths	High SDI	Both	Tobacco	2000	2.76874
Deaths	High SDI	Both	Tobacco	2001	2.73126
Deaths	High SDI	Both	Tobacco	2002	2.69494
Deaths	High SDI	Both	Tobacco	2003	2.671
Deaths	High SDI	Both	Tobacco	2004	2.66869
Deaths	High SDI	Both	Tobacco	2005	2.65725
Deaths	High SDI	Both	Tobacco	2006	2.64567
Deaths	High SDI	Both	Tobacco	2007	2.63345
Deaths	High SDI	Both	Tobacco	2008	2.64437
Deaths	High SDI	Both	Tobacco	2009	2.66731
Deaths	High SDI	Both	Tobacco	2010	2.6942
Deaths	High SDI	Both	Tobacco	2011	2.6939
Deaths	High SDI	Both	Tobacco	2012	2.69419
Deaths	High SDI	Both	Tobacco	2013	2.68495
Deaths	High SDI	Both	Tobacco	2014	2.67397
Deaths	High SDI	Both	Tobacco	2015	2.66396
Deaths	High SDI	Both	Tobacco	2016	2.67331
Deaths	High SDI	Both	Tobacco	2017	2.64967
Deaths	High SDI	Both	Tobacco	2018	2.63206
Deaths	High SDI	Both	Tobacco	2019	2.61994
Deaths	High SDI	Both	Tobacco	2020	2.67183
Deaths	High SDI	Both	Tobacco	2021	2.70857
Deaths	Middle SDI	Both	Tobacco	1990	2.99429
Deaths	Middle SDI	Both	Tobacco	1991	2.96625
Deaths	Middle SDI	Both	Tobacco	1992	2.92426
Deaths	Middle SDI	Both	Tobacco	1993	2.90828
Deaths	Middle SDI	Both	Tobacco	1994	2.90856
Deaths	Middle SDI	Both	Tobacco	1995	2.89659
Deaths	Middle SDI	Both	Tobacco	1996	2.92154
Deaths	Middle SDI	Both	Tobacco	1997	2.90978
Deaths	Middle SDI	Both	Tobacco	1998	2.93124
Deaths	Middle SDI	Both	Tobacco	1999	2.96772
Deaths	Middle SDI	Both	Tobacco	2000	2.97791
Deaths	Middle SDI	Both	Tobacco	2001	2.93273
Deaths	Middle SDI	Both	Tobacco	2002	2.86531
Deaths	Middle SDI	Both	Tobacco	2003	2.76859
Deaths	Middle SDI	Both	Tobacco	2004	2.69078
Deaths	Middle SDI	Both	Tobacco	2005	2.6429
Deaths	Middle SDI	Both	Tobacco	2006	2.61904
Deaths	Middle SDI	Both	Tobacco	2007	2.6226
Deaths	Middle SDI	Both	Tobacco	2008	2.63944
Deaths	Middle SDI	Both	Tobacco	2009	2.65282
Deaths	Middle SDI	Both	Tobacco	2010	2.68373
Deaths	Middle SDI	Both	Tobacco	2011	2.67648
Deaths	Middle SDI	Both	Tobacco	2012	2.68213
Deaths	Middle SDI	Both	Tobacco	2013	2.70789
Deaths	Middle SDI	Both	Tobacco	2014	2.74904
Deaths	Middle SDI	Both	Tobacco	2015	2.74569
Deaths	Middle SDI	Both	Tobacco	2016	2.6818
Deaths	Middle SDI	Both	Tobacco	2017	2.66002
Deaths	Middle SDI	Both	Tobacco	2018	2.63843
Deaths	Middle SDI	Both	Tobacco	2019	2.60774
Deaths	Middle SDI	Both	Tobacco	2020	2.61965
Deaths	Middle SDI	Both	Tobacco	2021	2.58923
Deaths	Global	Both	Tobacco	1990	2.44019
Deaths	Global	Both	Tobacco	1991	2.43637
Deaths	Global	Both	Tobacco	1992	2.43625
Deaths	Global	Both	Tobacco	1993	2.42212
Deaths	Global	Both	Tobacco	1994	2.42077
Deaths	Global	Both	Tobacco	1995	2.45205
Deaths	Global	Both	Tobacco	1996	2.49157
Deaths	Global	Both	Tobacco	1997	2.50328
Deaths	Global	Both	Tobacco	1998	2.53038
Deaths	Global	Both	Tobacco	1999	2.55931
Deaths	Global	Both	Tobacco	2000	2.57267
Deaths	Global	Both	Tobacco	2001	2.53986
Deaths	Global	Both	Tobacco	2002	2.48859
Deaths	Global	Both	Tobacco	2003	2.42353
Deaths	Global	Both	Tobacco	2004	2.38163
Deaths	Global	Both	Tobacco	2005	2.35104
Deaths	Global	Both	Tobacco	2006	2.35484
Deaths	Global	Both	Tobacco	2007	2.35988
Deaths	Global	Both	Tobacco	2008	2.37841
Deaths	Global	Both	Tobacco	2009	2.40905
Deaths	Global	Both	Tobacco	2010	2.43669
Deaths	Global	Both	Tobacco	2011	2.44742
Deaths	Global	Both	Tobacco	2012	2.4549
Deaths	Global	Both	Tobacco	2013	2.47627
Deaths	Global	Both	Tobacco	2014	2.5013
Deaths	Global	Both	Tobacco	2015	2.51281
Deaths	Global	Both	Tobacco	2016	2.49625
Deaths	Global	Both	Tobacco	2017	2.49003
Deaths	Global	Both	Tobacco	2018	2.48468
Deaths	Global	Both	Tobacco	2019	2.4721
Deaths	Global	Both	Tobacco	2020	2.49122
Deaths	Global	Both	Tobacco	2021	2.4869
Deaths	High-middle SDI	Both	Tobacco	1990	2.42864
Deaths	High-middle SDI	Both	Tobacco	1991	2.43564
Deaths	High-middle SDI	Both	Tobacco	1992	2.43787
Deaths	High-middle SDI	Both	Tobacco	1993	2.38522
Deaths	High-middle SDI	Both	Tobacco	1994	2.32997
Deaths	High-middle SDI	Both	Tobacco	1995	2.31276
Deaths	High-middle SDI	Both	Tobacco	1996	2.37563
Deaths	High-middle SDI	Both	Tobacco	1997	2.43908
Deaths	High-middle SDI	Both	Tobacco	1998	2.50841
Deaths	High-middle SDI	Both	Tobacco	1999	2.57144
Deaths	High-middle SDI	Both	Tobacco	2000	2.61439
Deaths	High-middle SDI	Both	Tobacco	2001	2.5632
Deaths	High-middle SDI	Both	Tobacco	2002	2.46915
Deaths	High-middle SDI	Both	Tobacco	2003	2.33985
Deaths	High-middle SDI	Both	Tobacco	2004	2.25729
Deaths	High-middle SDI	Both	Tobacco	2005	2.19788
Deaths	High-middle SDI	Both	Tobacco	2006	2.24943
Deaths	High-middle SDI	Both	Tobacco	2007	2.28096
Deaths	High-middle SDI	Both	Tobacco	2008	2.32391
Deaths	High-middle SDI	Both	Tobacco	2009	2.40273
Deaths	High-middle SDI	Both	Tobacco	2010	2.44169
Deaths	High-middle SDI	Both	Tobacco	2011	2.49162
Deaths	High-middle SDI	Both	Tobacco	2012	2.53664
Deaths	High-middle SDI	Both	Tobacco	2013	2.61905
Deaths	High-middle SDI	Both	Tobacco	2014	2.67911
Deaths	High-middle SDI	Both	Tobacco	2015	2.70033
Deaths	High-middle SDI	Both	Tobacco	2016	2.7026
Deaths	High-middle SDI	Both	Tobacco	2017	2.74046
Deaths	High-middle SDI	Both	Tobacco	2018	2.74032
Deaths	High-middle SDI	Both	Tobacco	2019	2.72779
Deaths	High-middle SDI	Both	Tobacco	2020	2.76772
Deaths	High-middle SDI	Both	Tobacco	2021	2.7547
Deaths	Low-middle SDI	Both	Tobacco	1990	1.70226
Deaths	Low-middle SDI	Both	Tobacco	1991	1.71764
Deaths	Low-middle SDI	Both	Tobacco	1992	1.72632
Deaths	Low-middle SDI	Both	Tobacco	1993	1.73337
Deaths	Low-middle SDI	Both	Tobacco	1994	1.71641
Deaths	Low-middle SDI	Both	Tobacco	1995	1.70808
Deaths	Low-middle SDI	Both	Tobacco	1996	1.71493
Deaths	Low-middle SDI	Both	Tobacco	1997	1.71701
Deaths	Low-middle SDI	Both	Tobacco	1998	1.69825
Deaths	Low-middle SDI	Both	Tobacco	1999	1.69221
Deaths	Low-middle SDI	Both	Tobacco	2000	1.69973
Deaths	Low-middle SDI	Both	Tobacco	2001	1.70717
Deaths	Low-middle SDI	Both	Tobacco	2002	1.7013
Deaths	Low-middle SDI	Both	Tobacco	2003	1.69484
Deaths	Low-middle SDI	Both	Tobacco	2004	1.69661
Deaths	Low-middle SDI	Both	Tobacco	2005	1.69586
Deaths	Low-middle SDI	Both	Tobacco	2006	1.69785
Deaths	Low-middle SDI	Both	Tobacco	2007	1.70035
Deaths	Low-middle SDI	Both	Tobacco	2008	1.7035
Deaths	Low-middle SDI	Both	Tobacco	2009	1.72623
Deaths	Low-middle SDI	Both	Tobacco	2010	1.74912
Deaths	Low-middle SDI	Both	Tobacco	2011	1.76468
Deaths	Low-middle SDI	Both	Tobacco	2012	1.75059
Deaths	Low-middle SDI	Both	Tobacco	2013	1.73672
Deaths	Low-middle SDI	Both	Tobacco	2014	1.73846
Deaths	Low-middle SDI	Both	Tobacco	2015	1.78364
Deaths	Low-middle SDI	Both	Tobacco	2016	1.79717
Deaths	Low-middle SDI	Both	Tobacco	2017	1.81409
Deaths	Low-middle SDI	Both	Tobacco	2018	1.85417
Deaths	Low-middle SDI	Both	Tobacco	2019	1.87821
Deaths	Low-middle SDI	Both	Tobacco	2020	1.88949
Deaths	Low-middle SDI	Both	Tobacco	2021	1.90147
DALYs (Disability-Adjusted Life Years)	Low SDI	Both	Tobacco	1990	1.62551
DALYs (Disability-Adjusted Life Years)	Low SDI	Both	Tobacco	1991	1.64262
DALYs (Disability-Adjusted Life Years)	Low SDI	Both	Tobacco	1992	1.65158
DALYs (Disability-Adjusted Life Years)	Low SDI	Both	Tobacco	1993	1.66264
DALYs (Disability-Adjusted Life Years)	Low SDI	Both	Tobacco	1994	1.66653
DALYs (Disability-Adjusted Life Years)	Low SDI	Both	Tobacco	1995	1.67401
DALYs (Disability-Adjusted Life Years)	Low SDI	Both	Tobacco	1996	1.68881
DALYs (Disability-Adjusted Life Years)	Low SDI	Both	Tobacco	1997	1.71004
DALYs (Disability-Adjusted Life Years)	Low SDI	Both	Tobacco	1998	1.71937
DALYs (Disability-Adjusted Life Years)	Low SDI	Both	Tobacco	1999	1.7027
DALYs (Disability-Adjusted Life Years)	Low SDI	Both	Tobacco	2000	1.6867
DALYs (Disability-Adjusted Life Years)	Low SDI	Both	Tobacco	2001	1.6723
DALYs (Disability-Adjusted Life Years)	Low SDI	Both	Tobacco	2002	1.65605
DALYs (Disability-Adjusted Life Years)	Low SDI	Both	Tobacco	2003	1.63295
DALYs (Disability-Adjusted Life Years)	Low SDI	Both	Tobacco	2004	1.60619
DALYs (Disability-Adjusted Life Years)	Low SDI	Both	Tobacco	2005	1.58926
DALYs (Disability-Adjusted Life Years)	Low SDI	Both	Tobacco	2006	1.58012
DALYs (Disability-Adjusted Life Years)	Low SDI	Both	Tobacco	2007	1.56893
DALYs (Disability-Adjusted Life Years)	Low SDI	Both	Tobacco	2008	1.55269
DALYs (Disability-Adjusted Life Years)	Low SDI	Both	Tobacco	2009	1.54663
DALYs (Disability-Adjusted Life Years)	Low SDI	Both	Tobacco	2010	1.55138
DALYs (Disability-Adjusted Life Years)	Low SDI	Both	Tobacco	2011	1.54903
DALYs (Disability-Adjusted Life Years)	Low SDI	Both	Tobacco	2012	1.53556
DALYs (Disability-Adjusted Life Years)	Low SDI	Both	Tobacco	2013	1.53711
DALYs (Disability-Adjusted Life Years)	Low SDI	Both	Tobacco	2014	1.52796
DALYs (Disability-Adjusted Life Years)	Low SDI	Both	Tobacco	2015	1.53322
DALYs (Disability-Adjusted Life Years)	Low SDI	Both	Tobacco	2016	1.53272
DALYs (Disability-Adjusted Life Years)	Low SDI	Both	Tobacco	2017	1.52713
DALYs (Disability-Adjusted Life Years)	Low SDI	Both	Tobacco	2018	1.51743
DALYs (Disability-Adjusted Life Years)	Low SDI	Both	Tobacco	2019	1.49551
DALYs (Disability-Adjusted Life Years)	Low SDI	Both	Tobacco	2020	1.49121
DALYs (Disability-Adjusted Life Years)	Low SDI	Both	Tobacco	2021	1.49405
DALYs (Disability-Adjusted Life Years)	Global	Both	Tobacco	1990	2.51059
DALYs (Disability-Adjusted Life Years)	Global	Both	Tobacco	1991	2.49855
DALYs (Disability-Adjusted Life Years)	Global	Both	Tobacco	1992	2.48933
DALYs (Disability-Adjusted Life Years)	Global	Both	Tobacco	1993	2.46412
DALYs (Disability-Adjusted Life Years)	Global	Both	Tobacco	1994	2.45078
DALYs (Disability-Adjusted Life Years)	Global	Both	Tobacco	1995	2.47243
DALYs (Disability-Adjusted Life Years)	Global	Both	Tobacco	1996	2.50985
DALYs (Disability-Adjusted Life Years)	Global	Both	Tobacco	1997	2.51936
DALYs (Disability-Adjusted Life Years)	Global	Both	Tobacco	1998	2.54052
DALYs (Disability-Adjusted Life Years)	Global	Both	Tobacco	1999	2.5597
DALYs (Disability-Adjusted Life Years)	Global	Both	Tobacco	2000	2.55995
DALYs (Disability-Adjusted Life Years)	Global	Both	Tobacco	2001	2.51718
DALYs (Disability-Adjusted Life Years)	Global	Both	Tobacco	2002	2.45352
DALYs (Disability-Adjusted Life Years)	Global	Both	Tobacco	2003	2.37491
DALYs (Disability-Adjusted Life Years)	Global	Both	Tobacco	2004	2.32244
DALYs (Disability-Adjusted Life Years)	Global	Both	Tobacco	2005	2.28212
DALYs (Disability-Adjusted Life Years)	Global	Both	Tobacco	2006	2.28687
DALYs (Disability-Adjusted Life Years)	Global	Both	Tobacco	2007	2.29259
DALYs (Disability-Adjusted Life Years)	Global	Both	Tobacco	2008	2.3073
DALYs (Disability-Adjusted Life Years)	Global	Both	Tobacco	2009	2.33383
DALYs (Disability-Adjusted Life Years)	Global	Both	Tobacco	2010	2.35447
DALYs (Disability-Adjusted Life Years)	Global	Both	Tobacco	2011	2.36974
DALYs (Disability-Adjusted Life Years)	Global	Both	Tobacco	2012	2.38018
DALYs (Disability-Adjusted Life Years)	Global	Both	Tobacco	2013	2.39747
DALYs (Disability-Adjusted Life Years)	Global	Both	Tobacco	2014	2.42457
DALYs (Disability-Adjusted Life Years)	Global	Both	Tobacco	2015	2.44155
DALYs (Disability-Adjusted Life Years)	Global	Both	Tobacco	2016	2.42313
DALYs (Disability-Adjusted Life Years)	Global	Both	Tobacco	2017	2.40659
DALYs (Disability-Adjusted Life Years)	Global	Both	Tobacco	2018	2.39568
DALYs (Disability-Adjusted Life Years)	Global	Both	Tobacco	2019	2.37972
DALYs (Disability-Adjusted Life Years)	Global	Both	Tobacco	2020	2.39469
DALYs (Disability-Adjusted Life Years)	Global	Both	Tobacco	2021	2.38124
DALYs (Disability-Adjusted Life Years)	High-middle SDI	Both	Tobacco	1990	2.68488
DALYs (Disability-Adjusted Life Years)	High-middle SDI	Both	Tobacco	1991	2.68804
DALYs (Disability-Adjusted Life Years)	High-middle SDI	Both	Tobacco	1992	2.67837
DALYs (Disability-Adjusted Life Years)	High-middle SDI	Both	Tobacco	1993	2.58812
DALYs (Disability-Adjusted Life Years)	High-middle SDI	Both	Tobacco	1994	2.49297
DALYs (Disability-Adjusted Life Years)	High-middle SDI	Both	Tobacco	1995	2.46083
DALYs (Disability-Adjusted Life Years)	High-middle SDI	Both	Tobacco	1996	2.53943
DALYs (Disability-Adjusted Life Years)	High-middle SDI	Both	Tobacco	1997	2.62349
DALYs (Disability-Adjusted Life Years)	High-middle SDI	Both	Tobacco	1998	2.7047
DALYs (Disability-Adjusted Life Years)	High-middle SDI	Both	Tobacco	1999	2.74949
DALYs (Disability-Adjusted Life Years)	High-middle SDI	Both	Tobacco	2000	2.75522
DALYs (Disability-Adjusted Life Years)	High-middle SDI	Both	Tobacco	2001	2.67117
DALYs (Disability-Adjusted Life Years)	High-middle SDI	Both	Tobacco	2002	2.53786
DALYs (Disability-Adjusted Life Years)	High-middle SDI	Both	Tobacco	2003	2.36834
DALYs (Disability-Adjusted Life Years)	High-middle SDI	Both	Tobacco	2004	2.25136
DALYs (Disability-Adjusted Life Years)	High-middle SDI	Both	Tobacco	2005	2.1606
DALYs (Disability-Adjusted Life Years)	High-middle SDI	Both	Tobacco	2006	2.20994
DALYs (Disability-Adjusted Life Years)	High-middle SDI	Both	Tobacco	2007	2.23468
DALYs (Disability-Adjusted Life Years)	High-middle SDI	Both	Tobacco	2008	2.26389
DALYs (Disability-Adjusted Life Years)	High-middle SDI	Both	Tobacco	2009	2.33663
DALYs (Disability-Adjusted Life Years)	High-middle SDI	Both	Tobacco	2010	2.36037
DALYs (Disability-Adjusted Life Years)	High-middle SDI	Both	Tobacco	2011	2.41759
DALYs (Disability-Adjusted Life Years)	High-middle SDI	Both	Tobacco	2012	2.46664
DALYs (Disability-Adjusted Life Years)	High-middle SDI	Both	Tobacco	2013	2.54208
DALYs (Disability-Adjusted Life Years)	High-middle SDI	Both	Tobacco	2014	2.59935
DALYs (Disability-Adjusted Life Years)	High-middle SDI	Both	Tobacco	2015	2.63737
DALYs (Disability-Adjusted Life Years)	High-middle SDI	Both	Tobacco	2016	2.6507
DALYs (Disability-Adjusted Life Years)	High-middle SDI	Both	Tobacco	2017	2.67771
DALYs (Disability-Adjusted Life Years)	High-middle SDI	Both	Tobacco	2018	2.66622
DALYs (Disability-Adjusted Life Years)	High-middle SDI	Both	Tobacco	2019	2.65
DALYs (Disability-Adjusted Life Years)	High-middle SDI	Both	Tobacco	2020	2.70075
DALYs (Disability-Adjusted Life Years)	High-middle SDI	Both	Tobacco	2021	2.67736
DALYs (Disability-Adjusted Life Years)	Middle SDI	Both	Tobacco	1990	3.07531
DALYs (Disability-Adjusted Life Years)	Middle SDI	Both	Tobacco	1991	3.04032
DALYs (Disability-Adjusted Life Years)	Middle SDI	Both	Tobacco	1992	2.99262
DALYs (Disability-Adjusted Life Years)	Middle SDI	Both	Tobacco	1993	2.97475
DALYs (Disability-Adjusted Life Years)	Middle SDI	Both	Tobacco	1994	2.9718
DALYs (Disability-Adjusted Life Years)	Middle SDI	Both	Tobacco	1995	2.96443
DALYs (Disability-Adjusted Life Years)	Middle SDI	Both	Tobacco	1996	2.98945
DALYs (Disability-Adjusted Life Years)	Middle SDI	Both	Tobacco	1997	2.96474
DALYs (Disability-Adjusted Life Years)	Middle SDI	Both	Tobacco	1998	2.96827
DALYs (Disability-Adjusted Life Years)	Middle SDI	Both	Tobacco	1999	2.99698
DALYs (Disability-Adjusted Life Years)	Middle SDI	Both	Tobacco	2000	3.00538
DALYs (Disability-Adjusted Life Years)	Middle SDI	Both	Tobacco	2001	2.962
DALYs (Disability-Adjusted Life Years)	Middle SDI	Both	Tobacco	2002	2.88927
DALYs (Disability-Adjusted Life Years)	Middle SDI	Both	Tobacco	2003	2.78715
DALYs (Disability-Adjusted Life Years)	Middle SDI	Both	Tobacco	2004	2.71217
DALYs (Disability-Adjusted Life Years)	Middle SDI	Both	Tobacco	2005	2.66802
DALYs (Disability-Adjusted Life Years)	Middle SDI	Both	Tobacco	2006	2.65516
DALYs (Disability-Adjusted Life Years)	Middle SDI	Both	Tobacco	2007	2.66493
DALYs (Disability-Adjusted Life Years)	Middle SDI	Both	Tobacco	2008	2.67881
DALYs (Disability-Adjusted Life Years)	Middle SDI	Both	Tobacco	2009	2.68421
DALYs (Disability-Adjusted Life Years)	Middle SDI	Both	Tobacco	2010	2.70694
DALYs (Disability-Adjusted Life Years)	Middle SDI	Both	Tobacco	2011	2.70865
DALYs (Disability-Adjusted Life Years)	Middle SDI	Both	Tobacco	2012	2.72001
DALYs (Disability-Adjusted Life Years)	Middle SDI	Both	Tobacco	2013	2.73693
DALYs (Disability-Adjusted Life Years)	Middle SDI	Both	Tobacco	2014	2.78186
DALYs (Disability-Adjusted Life Years)	Middle SDI	Both	Tobacco	2015	2.78552
DALYs (Disability-Adjusted Life Years)	Middle SDI	Both	Tobacco	2016	2.71198
DALYs (Disability-Adjusted Life Years)	Middle SDI	Both	Tobacco	2017	2.66817
DALYs (Disability-Adjusted Life Years)	Middle SDI	Both	Tobacco	2018	2.63831
DALYs (Disability-Adjusted Life Years)	Middle SDI	Both	Tobacco	2019	2.60149
DALYs (Disability-Adjusted Life Years)	Middle SDI	Both	Tobacco	2020	2.59909
DALYs (Disability-Adjusted Life Years)	Middle SDI	Both	Tobacco	2021	2.55875
DALYs (Disability-Adjusted Life Years)	High SDI	Both	Tobacco	1990	2.44909
DALYs (Disability-Adjusted Life Years)	High SDI	Both	Tobacco	1991	2.42819
DALYs (Disability-Adjusted Life Years)	High SDI	Both	Tobacco	1992	2.44397
DALYs (Disability-Adjusted Life Years)	High SDI	Both	Tobacco	1993	2.42903
DALYs (Disability-Adjusted Life Years)	High SDI	Both	Tobacco	1994	2.46505
DALYs (Disability-Adjusted Life Years)	High SDI	Both	Tobacco	1995	2.57932
DALYs (Disability-Adjusted Life Years)	High SDI	Both	Tobacco	1996	2.60999
DALYs (Disability-Adjusted Life Years)	High SDI	Both	Tobacco	1997	2.59621
DALYs (Disability-Adjusted Life Years)	High SDI	Both	Tobacco	1998	2.62249
DALYs (Disability-Adjusted Life Years)	High SDI	Both	Tobacco	1999	2.63061
DALYs (Disability-Adjusted Life Years)	High SDI	Both	Tobacco	2000	2.60425
DALYs (Disability-Adjusted Life Years)	High SDI	Both	Tobacco	2001	2.55892
DALYs (Disability-Adjusted Life Years)	High SDI	Both	Tobacco	2002	2.52035
DALYs (Disability-Adjusted Life Years)	High SDI	Both	Tobacco	2003	2.49375
DALYs (Disability-Adjusted Life Years)	High SDI	Both	Tobacco	2004	2.48824
DALYs (Disability-Adjusted Life Years)	High SDI	Both	Tobacco	2005	2.46875
DALYs (Disability-Adjusted Life Years)	High SDI	Both	Tobacco	2006	2.44826
DALYs (Disability-Adjusted Life Years)	High SDI	Both	Tobacco	2007	2.43538
DALYs (Disability-Adjusted Life Years)	High SDI	Both	Tobacco	2008	2.4455
DALYs (Disability-Adjusted Life Years)	High SDI	Both	Tobacco	2009	2.46771
DALYs (Disability-Adjusted Life Years)	High SDI	Both	Tobacco	2010	2.49219
DALYs (Disability-Adjusted Life Years)	High SDI	Both	Tobacco	2011	2.49413
DALYs (Disability-Adjusted Life Years)	High SDI	Both	Tobacco	2012	2.4968
DALYs (Disability-Adjusted Life Years)	High SDI	Both	Tobacco	2013	2.48039
DALYs (Disability-Adjusted Life Years)	High SDI	Both	Tobacco	2014	2.46497
DALYs (Disability-Adjusted Life Years)	High SDI	Both	Tobacco	2015	2.44848
DALYs (Disability-Adjusted Life Years)	High SDI	Both	Tobacco	2016	2.45522
DALYs (Disability-Adjusted Life Years)	High SDI	Both	Tobacco	2017	2.42649
DALYs (Disability-Adjusted Life Years)	High SDI	Both	Tobacco	2018	2.39968
DALYs (Disability-Adjusted Life Years)	High SDI	Both	Tobacco	2019	2.38121
DALYs (Disability-Adjusted Life Years)	High SDI	Both	Tobacco	2020	2.43267
DALYs (Disability-Adjusted Life Years)	High SDI	Both	Tobacco	2021	2.46643
DALYs (Disability-Adjusted Life Years)	Low-middle SDI	Both	Tobacco	1990	1.78291
DALYs (Disability-Adjusted Life Years)	Low-middle SDI	Both	Tobacco	1991	1.79025
DALYs (Disability-Adjusted Life Years)	Low-middle SDI	Both	Tobacco	1992	1.79154
DALYs (Disability-Adjusted Life Years)	Low-middle SDI	Both	Tobacco	1993	1.79578
DALYs (Disability-Adjusted Life Years)	Low-middle SDI	Both	Tobacco	1994	1.78351
DALYs (Disability-Adjusted Life Years)	Low-middle SDI	Both	Tobacco	1995	1.77953
DALYs (Disability-Adjusted Life Years)	Low-middle SDI	Both	Tobacco	1996	1.78824
DALYs (Disability-Adjusted Life Years)	Low-middle SDI	Both	Tobacco	1997	1.79134
DALYs (Disability-Adjusted Life Years)	Low-middle SDI	Both	Tobacco	1998	1.77004
DALYs (Disability-Adjusted Life Years)	Low-middle SDI	Both	Tobacco	1999	1.76035
DALYs (Disability-Adjusted Life Years)	Low-middle SDI	Both	Tobacco	2000	1.76313
DALYs (Disability-Adjusted Life Years)	Low-middle SDI	Both	Tobacco	2001	1.76446
DALYs (Disability-Adjusted Life Years)	Low-middle SDI	Both	Tobacco	2002	1.74872
DALYs (Disability-Adjusted Life Years)	Low-middle SDI	Both	Tobacco	2003	1.73242
DALYs (Disability-Adjusted Life Years)	Low-middle SDI	Both	Tobacco	2004	1.72609
DALYs (Disability-Adjusted Life Years)	Low-middle SDI	Both	Tobacco	2005	1.72068
DALYs (Disability-Adjusted Life Years)	Low-middle SDI	Both	Tobacco	2006	1.72397
DALYs (Disability-Adjusted Life Years)	Low-middle SDI	Both	Tobacco	2007	1.72595
DALYs (Disability-Adjusted Life Years)	Low-middle SDI	Both	Tobacco	2008	1.72667
DALYs (Disability-Adjusted Life Years)	Low-middle SDI	Both	Tobacco	2009	1.74662
DALYs (Disability-Adjusted Life Years)	Low-middle SDI	Both	Tobacco	2010	1.7657
DALYs (Disability-Adjusted Life Years)	Low-middle SDI	Both	Tobacco	2011	1.77792
DALYs (Disability-Adjusted Life Years)	Low-middle SDI	Both	Tobacco	2012	1.76079
DALYs (Disability-Adjusted Life Years)	Low-middle SDI	Both	Tobacco	2013	1.74536
DALYs (Disability-Adjusted Life Years)	Low-middle SDI	Both	Tobacco	2014	1.74985
DALYs (Disability-Adjusted Life Years)	Low-middle SDI	Both	Tobacco	2015	1.79579
DALYs (Disability-Adjusted Life Years)	Low-middle SDI	Both	Tobacco	2016	1.80635
DALYs (Disability-Adjusted Life Years)	Low-middle SDI	Both	Tobacco	2017	1.81973
DALYs (Disability-Adjusted Life Years)	Low-middle SDI	Both	Tobacco	2018	1.85794
DALYs (Disability-Adjusted Life Years)	Low-middle SDI	Both	Tobacco	2019	1.88161
DALYs (Disability-Adjusted Life Years)	Low-middle SDI	Both	Tobacco	2020	1.88783
DALYs (Disability-Adjusted Life Years)	Low-middle SDI	Both	Tobacco	2021	1.89086
