# Supplementary material for: Global burden of NAFLD 1990–2021 and projections to 2035: Results from the Global Burden of Disease study 2021
Source: PLoS One. 2025 Aug 22;20(8):e0330504. doi: 10.1371/journal.pone.0330504 (PMC12373163; doi:10.1371/journal.pone.0330504)
Supplement: S7 Table — (XLSX) [file pone.0330504.s007.xlsx]

## Sheet: ASIR
S7 Table. Trends in the NAFLD-related ASIR in the Global (BAPC models)
time	val	lower	upper
1990	477.042	476.851	477.232
1991	480.2	480.011	480.389
1992	483.357	483.169	483.545
1993	486.509	486.322	486.696
1994	489.653	489.467	489.839
1995	492.797	492.612	492.982
1996	495.722	495.538	495.906
1997	498.652	498.469	498.836
1998	501.589	501.407	501.771
1999	504.527	504.346	504.709
2000	507.465	507.285	507.645
2001	509.024	508.845	509.202
2002	510.58	510.403	510.758
2003	512.138	511.961	512.314
2004	513.698	513.523	513.873
2005	515.264	515.09	515.437
2006	520.55	520.377	520.723
2007	525.842	525.67	526.014
2008	531.142	530.97	531.313
2009	536.443	536.272	536.614
2010	541.734	541.564	541.905
2011	547.727	547.556	547.897
2012	553.726	553.555	553.896
2013	559.73	559.56	559.9
2014	565.738	565.568	565.908
2015	571.748	571.578	571.918
2016	577.712	577.542	577.881
2017	582.045	581.876	582.215
2018	585.069	584.9	585.238
2019	587.103	586.935	587.272
2020	592.697	592.529	592.866
2021	595.122	594.953	595.29
2022	597.726	590.37	605.082
2023	601.683	590.11	613.255
2024	605.651	588.595	622.708
2025	609.652	586.128	633.177
2026	613.639	582.787	644.491
2027	617.597	578.619	656.576
2028	621.548	573.706	669.389
2029	625.514	568.112	682.917
2030	629.513	561.872	697.155
2031	633.502	554.956	712.048
2032	637.466	547.355	727.578
2033	641.427	539.106	743.747
2034	645.403	530.241	760.565
2035	649.41	520.776	778.044

## Sheet: ASPR
S7 Table. Trends in the NAFLD-related ASPR in the Global (BAPC models)
time	val	lower	upper
1990	12114.1	12113.1	12115.1
1991	12186.9	12185.9	12187.9
1992	12258	12257	12259
1993	12327.3	12326.3	12328.3
1994	12394.8	12393.8	12395.8
1995	12459.1	12458.1	12460
1996	12525.3	12524.3	12526.3
1997	12593.2	12592.3	12594.2
1998	12659.9	12659	12660.9
1999	12721.7	12720.8	12722.7
2000	12773.6	12772.7	12774.6
2001	12802.4	12801.5	12803.4
2002	12807.1	12806.2	12808.1
2003	12806.6	12805.7	12807.5
2004	12820	12819.1	12820.9
2005	12866	12865.1	12866.9
2006	12963.6	12962.7	12964.5
2007	13104.7	13103.8	13105.5
2008	13270.9	13270	13271.8
2009	13442.4	13441.5	13443.3
2010	13599.6	13598.7	13600.5
2011	13766.1	13765.3	13767
2012	13960.2	13959.3	13961
2013	14159.7	14158.9	14160.6
2014	14343.1	14342.2	14343.9
2015	14488.4	14487.6	14489.3
2016	14605.2	14604.4	14606.1
2017	14712.8	14712	14713.7
2018	14807.1	14806.3	14808
2019	14883	14882.1	14883.8
2020	15016.4	15015.6	15017.2
2021	15053.2	15052.4	15054.1
2022	15104.9	14947.4	15262.3
2023	15180.7	14911.2	15450.2
2024	15256.6	14845	15668.1
2025	15332.1	14755.1	15909
2026	15406.3	14643.6	16169.1
2027	15480.5	14512.6	16448.3
2028	15554.7	14364.2	16745.2
2029	15628.6	14199	17058.2
2030	15701.7	14017.4	17386
2031	15773.8	13819.6	17728.1
2032	15845.9	13606.5	18085.4
2033	15918	13378.7	18457.3
2034	15989.4	13136.2	18842.7
2035	16059.9	12879.2	19240.7

## Sheet: ASMR
S7 Table. Trends in the NAFLD-related ASMR in the Global (BAPC models)
time	val	lower	upper
1990	1.54156	1.52996	1.55316
1991	1.55124	1.54025	1.56222
1992	1.56221	1.55136	1.57305
1993	1.58208	1.57128	1.59288
1994	1.6006	1.58983	1.61137
1995	1.61259	1.60186	1.62332
1996	1.60563	1.59504	1.61621
1997	1.59559	1.58515	1.60604
1998	1.59704	1.58669	1.60739
1999	1.59822	1.58796	1.60847
2000	1.60375	1.59358	1.61392
2001	1.61447	1.60437	1.62458
2002	1.633	1.62293	1.64306
2003	1.64941	1.63939	1.65943
2004	1.64955	1.63963	1.65946
2005	1.65685	1.64701	1.66669
2006	1.64581	1.63613	1.6555
2007	1.6485	1.63893	1.65808
2008	1.66359	1.65408	1.6731
2009	1.65917	1.6498	1.66854
2010	1.65401	1.64477	1.66325
2011	1.64551	1.6364	1.65461
2012	1.64647	1.63747	1.65546
2013	1.65588	1.64696	1.66479
2014	1.6683	1.65945	1.67715
2015	1.67208	1.66333	1.68083
2016	1.67406	1.66541	1.6827
2017	1.66256	1.65405	1.67107
2018	1.65952	1.65113	1.66791
2019	1.65224	1.64398	1.66051
2020	1.63672	1.62857	1.64487
2021	1.62953	1.62128	1.63779
2022	1.63323	1.60226	1.66419
2023	1.63566	1.59632	1.675
2024	1.63805	1.59148	1.68463
2025	1.64019	1.58704	1.69333
2026	1.64226	1.58294	1.70158
2027	1.6447	1.57941	1.70999
2028	1.64756	1.57651	1.71861
2029	1.65035	1.57375	1.72695
2030	1.65291	1.57093	1.7349
2031	1.65543	1.56815	1.74272
2032	1.65832	1.56574	1.75089
2033	1.66156	1.56374	1.75938
2034	1.66473	1.56174	1.76772
2035	1.66768	1.5596	1.77576
